# Supplementary material for: Genome surveillance of SARS-CoV-2 variants and their role in pathogenesis focusing on second wave of COVID-19 in India
Source: Sci Rep. 2023 Mar 22;13:4692. doi: 10.1038/s41598-023-30815-5 (PMC10031706; doi:10.1038/s41598-023-30815-5)
Supplement: Supplementary file 2 — Supplementary Information 2. [file 41598_2023_30815_MOESM2_ESM.csv]

sovereignt	geounit	pop_est	gdp_md_est	pop_year	lastcensus	gdp_year	economy	income_grp	continent	region_un	subregion	region_wb	tiny	Cumulative.cases	Cumulative.deaths	DeathPer10E6Event	income_grp_rank
Netherlands	Aruba	103065	2258	NA	2010	NA	6. Developing region	2. High income: nonOECD	North America	Americas	Caribbean	Latin America & Caribbean	4	17041	180	10562.7604	2. High income: nonOECD
Afghanistan	Afghanistan	28400000	22270	NA	1979	NA	7. Least developed region	5. Low income	Asia	Asia	Southern Asia	South Asia	NA	157951	7354	46558.7429	5. Low income
Angola	Angola	12799293	110300	NA	1970	NA	7. Least developed region	3. Upper middle income	Africa	Africa	Middle Africa	Sub-Saharan Africa	NA	71142	1746	24542.46437	3. Upper middle income
United Kingdom	Anguilla	14436	108.9	NA	NA	NA	6. Developing region	3. Upper middle income	North America	Americas	Caribbean	Latin America & Caribbean	NA	1646	5	3037.667072	3. Upper middle income
Albania	Albania	3639453	21810	NA	2001	NA	6. Developing region	4. Lower middle income	Europe	Europe	Southern Europe	Europe & Central Asia	NA	207709	3194	15377.28264	4. Lower middle income
Finland	Aland	27153	1563	NA	NA	NA	2. Developed region: nonG7	1. High income: OECD	Europe	Europe	Northern Europe	Europe & Central Asia	5	NA	NA	NA	1. High income: OECD
Andorra	Andorra	83888	3660	NA	1989	NA	2. Developed region: nonG7	2. High income: nonOECD	Europe	Europe	Southern Europe	Europe & Central Asia	5	21730	139	6396.686608	2. High income: nonOECD
United Arab Emirates	United Arab Emirates	4798491	184300	NA	2010	NA	6. Developing region	2. High income: nonOECD	Asia	Asia	Western Asia	Middle East & North Africa	NA	751333	2158	2872.228426	2. High income: nonOECD
Argentina	Argentina	40913584	573900	NA	2010	NA	5. Emerging region: G20	3. Upper middle income	South America	Americas	South America	Latin America & Caribbean	NA	5460042	117035	21434.8168	3. Upper middle income
Armenia	Armenia	2967004	18770	NA	2001	NA	6. Developing region	4. Lower middle income	Asia	Asia	Western Asia	Europe & Central Asia	NA	344540	7950	23074.24392	4. Lower middle income
United States of America	American Samoa	65628	575.3	NA	2010	NA	6. Developing region	3. Upper middle income	Oceania	Oceania	Polynesia	East Asia & Pacific	3	11	0	0	3. Upper middle income
Antarctica	Antarctica	3802	760.4	NA	NA	NA	6. Developing region	2. High income: nonOECD	Antarctica	Antarctica	Antarctica	Antarctica	NA	NA	NA	NA	2. High income: nonOECD
Australia	Ashmore and Cartier Islands	NA	NA	NA	NA	NA	7. Least developed region	5. Low income	Oceania	Oceania	Australia and New Zealand	East Asia & Pacific	NA	NA	NA	NA	5. Low income
France	French Southern and Antarctic Lands	140	16	NA	NA	NA	6. Developing region	2. High income: nonOECD	Seven seas (open ocean)	Seven seas (open ocean)	Seven seas (open ocean)	Sub-Saharan Africa	2	NA	NA	NA	2. High income: nonOECD
Antigua and Barbuda	Antigua and Barbuda	85632	1657	NA	2011	NA	6. Developing region	3. Upper middle income	North America	Americas	Caribbean	Latin America & Caribbean	4	4216	118	27988.6148	3. Upper middle income
Australia	Australia	21262641	800200	NA	2006	NA	2. Developed region: nonG7	1. High income: OECD	Oceania	Oceania	Australia and New Zealand	East Asia & Pacific	NA	301960	2190	7252.616241	1. High income: OECD
Austria	Austria	8210281	329500	NA	2011	NA	2. Developed region: nonG7	1. High income: OECD	Europe	Europe	Western Europe	Europe & Central Asia	NA	1260839	13214	10480.32302	1. High income: OECD
Azerbaijan	Azerbaijan	8238672	77610	NA	2009	NA	6. Developing region	3. Upper middle income	Asia	Asia	Western Asia	Europe & Central Asia	NA	614630	8297	13499.17837	3. Upper middle income
Burundi	Burundi	8988091	3102	NA	2008	NA	7. Least developed region	5. Low income	Africa	Africa	Eastern Africa	Sub-Saharan Africa	NA	26224	14	533.862111	5. Low income
Belgium	Belgium	10414336	389300	NA	2011	NA	2. Developed region: nonG7	1. High income: OECD	Europe	Europe	Western Europe	Europe & Central Asia	NA	2038111	28149	13811.31842	1. High income: OECD
Benin	Benin	8791832	12830	NA	2002	NA	7. Least developed region	5. Low income	Africa	Africa	Western Africa	Sub-Saharan Africa	NA	24935	161	6456.787648	5. Low income
Burkina Faso	Burkina Faso	15746232	17820	NA	2006	NA	7. Least developed region	5. Low income	Africa	Africa	Western Africa	Sub-Saharan Africa	NA	17040	317	18603.28638	5. Low income
Bangladesh	Bangladesh	156050883	224000	NA	2011	NA	7. Least developed region	5. Low income	Asia	Asia	Southern Asia	South Asia	NA	1583626	28061	17719.46154	5. Low income
Bulgaria	Bulgaria	7204687	93750	NA	2011	NA	2. Developed region: nonG7	3. Upper middle income	Europe	Europe	Eastern Europe	Europe & Central Asia	NA	734720	30574	41613.13153	3. Upper middle income
Bahrain	Bahrain	727785	26820	NA	2010	NA	6. Developing region	2. High income: nonOECD	Asia	Asia	Western Asia	Middle East & North Africa	2	279805	1394	4982.041064	2. High income: nonOECD
The Bahamas	The Bahamas	309156	9093	NA	2010	NA	6. Developing region	2. High income: nonOECD	North America	Americas	Caribbean	Latin America & Caribbean	NA	23539	713	30290.15676	2. High income: nonOECD
Bosnia and Herzegovina	Bosnia and Herzegovina	4613414	29700	NA	1991	NA	6. Developing region	3. Upper middle income	Europe	Europe	Southern Europe	Europe & Central Asia	NA	287808	13295	46193.99044	3. Upper middle income
France	Saint Barthelemy	7448	255	NA	NA	NA	2. Developed region: nonG7	1. High income: OECD	North America	Americas	Caribbean	Latin America & Caribbean	4	1725	4	2318.84058	1. High income: OECD
Belarus	Belarus	9648533	114100	NA	2009	NA	6. Developing region	3. Upper middle income	Europe	Europe	Eastern Europe	Europe & Central Asia	NA	693584	5499	7928.383584	3. Upper middle income
Belize	Belize	307899	2536	NA	2010	NA	6. Developing region	4. Lower middle income	North America	Americas	Central America	Latin America & Caribbean	NA	31503	592	18791.86109	4. Lower middle income
United Kingdom	Bermuda	67837	4500	NA	2010	NA	2. Developed region: nonG7	2. High income: nonOECD	North America	Americas	Northern America	North America	4	6014	106	17625.54041	2. High income: nonOECD
Bolivia	Bolivia	9775246	43270	NA	2001	NA	5. Emerging region: G20	4. Lower middle income	South America	Americas	South America	Latin America & Caribbean	NA	576602	19546	33898.59903	4. Lower middle income
Brazil	Brazil	198739269	1993000	NA	2010	NA	3. Emerging region: BRIC	3. Upper middle income	South America	Americas	South America	Latin America & Caribbean	NA	22230737	618392	27816.98151	3. Upper middle income
Barbados	Barbados	284589	5425	NA	2010	NA	6. Developing region	2. High income: nonOECD	North America	Americas	Caribbean	Latin America & Caribbean	3	27629	260	9410.402114	2. High income: nonOECD
Brunei	Brunei	388190	20250	NA	2001	NA	6. Developing region	2. High income: nonOECD	Asia	Asia	South-Eastern Asia	East Asia & Pacific	2	15447	57	3690.0369	2. High income: nonOECD
Bhutan	Bhutan	691141	3524	NA	2005	NA	7. Least developed region	4. Lower middle income	Asia	Asia	Southern Asia	South Asia	NA	2660	3	1127.819549	4. Lower middle income
Botswana	Botswana	1990876	27060	NA	2011	NA	6. Developing region	3. Upper middle income	Africa	Africa	Southern Africa	Sub-Saharan Africa	NA	208994	2427	11612.77357	3. Upper middle income
Central African Republic	Central African Republic	4511488	3198	NA	2003	NA	7. Least developed region	5. Low income	Africa	Africa	Middle Africa	Sub-Saharan Africa	NA	12163	101	8303.8724	5. Low income
Canada	Canada	33487208	1300000	NA	2011	NA	1. Developed region: G7	1. High income: OECD	North America	Americas	Northern America	North America	NA	1945754	30131	15485.51358	1. High income: OECD
Switzerland	Switzerland	7604467	316700	NA	2010	NA	2. Developed region: nonG7	1. High income: OECD	Europe	Europe	Western Europe	Europe & Central Asia	NA	1221441	11663	9548.55781	1. High income: OECD
Chile	Chile	16601707	244500	NA	2002	NA	5. Emerging region: G20	3. Upper middle income	South America	Americas	South America	Latin America & Caribbean	NA	1800280	39034	21682.18277	3. Upper middle income
China	China	1338612970	7973000	NA	2010	NA	3. Emerging region: BRIC	3. Upper middle income	Asia	Asia	Eastern Asia	East Asia & Pacific	NA	130858	5699	43551.02477	3. Upper middle income
Ivory Coast	Ivory Coast	20617068	33850	NA	1998	NA	6. Developing region	4. Lower middle income	Africa	Africa	Western Africa	Sub-Saharan Africa	NA	63847	707	11073.34722	4. Lower middle income
Cameroon	Cameroon	18879301	42750	NA	2005	NA	6. Developing region	4. Lower middle income	Africa	Africa	Middle Africa	Sub-Saharan Africa	NA	108451	1851	17067.61579	4. Lower middle income
Democratic Republic of the Congo	Democratic Republic of the Congo	68692542	20640	NA	1984	NA	7. Least developed region	5. Low income	Africa	Africa	Middle Africa	Sub-Saharan Africa	NA	72349	1205	16655.37879	5. Low income
Republic of Congo	Republic of Congo	4012809	15350	NA	2007	NA	6. Developing region	4. Lower middle income	Africa	Africa	Middle Africa	Sub-Saharan Africa	NA	20089	367	18268.70427	4. Lower middle income
New Zealand	Cook Islands	11870	183.2	NA	NA	NA	6. Developing region	3. Upper middle income	Oceania	Oceania	Polynesia	East Asia & Pacific	3	0	0	NA	3. Upper middle income
Colombia	Colombia	45644023	395400	NA	2006	NA	6. Developing region	3. Upper middle income	South America	Americas	South America	Latin America & Caribbean	NA	5121668	129729	25329.44345	3. Upper middle income
Comoros	Comoros	752438	751.2	NA	2003	NA	7. Least developed region	5. Low income	Africa	Africa	Eastern Africa	Sub-Saharan Africa	2	5729	153	26706.23145	5. Low income
Cape Verde	Cape Verde	429474	1626	NA	2010	NA	6. Developing region	4. Lower middle income	Africa	Africa	Western Africa	Sub-Saharan Africa	NA	NA	NA	NA	4. Lower middle income
Costa Rica	Costa Rica	4253877	48320	NA	2011	NA	5. Emerging region: G20	3. Upper middle income	North America	Americas	Central America	Latin America & Caribbean	NA	568860	7343	12908.27269	3. Upper middle income
Cuba	Cuba	11451652	108200	NA	2002	NA	5. Emerging region: G20	3. Upper middle income	North America	Americas	Caribbean	Latin America & Caribbean	NA	964729	8320	8624.183579	3. Upper middle income
Netherlands	Cura̤ao	141766	2838	NA	NA	NA	6. Developing region	2. High income: nonOECD	North America	Americas	Caribbean	Latin America & Caribbean	4	18082	186	10286.47274	2. High income: nonOECD
United Kingdom	Cayman Islands	49035	1939	NA	2010	NA	5. Emerging region: G20	2. High income: nonOECD	North America	Americas	Caribbean	Latin America & Caribbean	2	8326	11	1321.162623	2. High income: nonOECD
Northern Cyprus	Northern Cyprus	265100	3600	NA	NA	NA	6. Developing region	3. Upper middle income	Asia	Asia	Western Asia	Europe & Central Asia	NA	NA	NA	NA	3. Upper middle income
Cyprus	Cyprus	531640	22700	NA	2001	NA	6. Developing region	2. High income: nonOECD	Asia	Asia	Western Asia	Europe & Central Asia	NA	150760	628	4165.561157	2. High income: nonOECD
Czech Republic	Czech Republic	10211904	265200	NA	2011	NA	2. Developed region: nonG7	1. High income: OECD	Europe	Europe	Eastern Europe	Europe & Central Asia	NA	2447758	35805	14627.67153	1. High income: OECD
Germany	Germany	82329758	2918000	NA	2011	NA	1. Developed region: G7	1. High income: OECD	Europe	Europe	Western Europe	Europe & Central Asia	NA	7005289	110433	15764.23185	1. High income: OECD
Djibouti	Djibouti	516055	1885	NA	2009	NA	7. Least developed region	4. Lower middle income	Africa	Africa	Eastern Africa	Middle East & North Africa	NA	13572	189	13925.72944	4. Lower middle income
Dominica	Dominica	72660	719.6	NA	2011	NA	6. Developing region	3. Upper middle income	North America	Americas	Caribbean	Latin America & Caribbean	4	6559	45	6860.801952	3. Upper middle income
Denmark	Denmark	5500510	203600	NA	2011	NA	2. Developed region: nonG7	1. High income: OECD	Europe	Europe	Northern Europe	Europe & Central Asia	NA	702887	3167	4505.702908	1. High income: OECD
Dominican Republic	Dominican Republic	9650054	78000	NA	2010	NA	6. Developing region	3. Upper middle income	North America	Americas	Caribbean	Latin America & Caribbean	NA	414226	4238	10231.12987	3. Upper middle income
Algeria	Algeria	34178188	232900	NA	2008	NA	6. Developing region	3. Upper middle income	Africa	Africa	Northern Africa	Middle East & North Africa	NA	216637	6238	28794.71189	3. Upper middle income
Ecuador	Ecuador	14573101	107700	NA	2010	NA	6. Developing region	3. Upper middle income	South America	Americas	South America	Latin America & Caribbean	NA	538218	33624	62472.827	3. Upper middle income
Egypt	Egypt	83082869	443700	NA	2006	NA	5. Emerging region: G20	4. Lower middle income	Africa	Africa	Northern Africa	Middle East & North Africa	NA	381343	21608	56662.89928	4. Lower middle income
Eritrea	Eritrea	5647168	3945	NA	1984	NA	7. Least developed region	5. Low income	Africa	Africa	Eastern Africa	Sub-Saharan Africa	NA	7886	73	9256.910981	5. Low income
Spain	Spain	40525002	1403000	NA	2001	NA	2. Developed region: nonG7	1. High income: OECD	Europe	Europe	Southern Europe	Europe & Central Asia	NA	5718008	89019	15568.18389	1. High income: OECD
Estonia	Estonia	1299371	27410	NA	2000	NA	2. Developed region: nonG7	1. High income: OECD	Europe	Europe	Northern Europe	Europe & Central Asia	NA	237099	1916	8081.012573	1. High income: OECD
Ethiopia	Ethiopia	85237338	68770	NA	2007	NA	7. Least developed region	5. Low income	Africa	Africa	Eastern Africa	Sub-Saharan Africa	NA	398696	6898	17301.40257	5. Low income
Finland	Finland	5250275	193500	NA	2010	NA	2. Developed region: nonG7	1. High income: OECD	Europe	Europe	Northern Europe	Europe & Central Asia	NA	234041	1523	6507.406822	1. High income: OECD
Fiji	Fiji	944720	3579	NA	2007	NA	6. Developing region	4. Lower middle income	Oceania	Oceania	Melanesia	East Asia & Pacific	NA	52815	697	13197.00843	4. Lower middle income
United Kingdom	Falkland Islands	3140	105.1	NA	NA	NA	2. Developed region: nonG7	1. High income: OECD	South America	Americas	South America	Latin America & Caribbean	NA	NA	NA	NA	1. High income: OECD
France	France	64057792	2128000	NA	NA	NA	1. Developed region: G7	1. High income: OECD	Europe	Europe	Western Europe	Europe & Central Asia	NA	8866364	120066	13541.74045	1. High income: OECD
Denmark	Faroe Islands	48856	1000	NA	2011	NA	2. Developed region: nonG7	2. High income: nonOECD	Europe	Europe	Northern Europe	Europe & Central Asia	3	5149	13	2524.76209	2. High income: nonOECD
Federated States of Micronesia	Federated States of Micronesia	107434	238.1	NA	2000	NA	6. Developing region	4. Lower middle income	Oceania	Oceania	Micronesia	East Asia & Pacific	NA	0	0	NA	4. Lower middle income
Gabon	Gabon	1514993	21110	NA	2003	NA	6. Developing region	3. Upper middle income	Africa	Africa	Middle Africa	Sub-Saharan Africa	3	38870	287	7383.586313	3. Upper middle income
United Kingdom	United Kingdom	62262000	1977704	0	2011	2009	1. Developed region: G7	1. High income: OECD	Europe	Europe	Northern Europe	Europe & Central Asia	NA	11891296	147857	12434.0526	1. High income: OECD
Georgia	Georgia	4615807	21510	NA	2002	NA	6. Developing region	4. Lower middle income	Asia	Asia	Western Asia	Europe & Central Asia	NA	925354	13583	14678.70674	4. Lower middle income
United Kingdom	Guernsey	68633	2742	NA	2001	NA	2. Developed region: nonG7	2. High income: nonOECD	Europe	Europe	Northern Europe	Europe & Central Asia	NA	6416	23	3584.78803	2. High income: nonOECD
Ghana	Ghana	23832495	34200	NA	2010	NA	6. Developing region	4. Lower middle income	Africa	Africa	Western Africa	Sub-Saharan Africa	NA	136436	1274	9337.711454	4. Lower middle income
Guinea	Guinea	10057975	10600	NA	1996	NA	7. Least developed region	5. Low income	Africa	Africa	Western Africa	Sub-Saharan Africa	NA	31117	389	12501.20513	5. Low income
Gambia	Gambia	1782893	2272	NA	2003	NA	7. Least developed region	5. Low income	Africa	Africa	Western Africa	Sub-Saharan Africa	NA	10136	342	33741.12076	5. Low income
Guinea Bissau	Guinea Bissau	1533964	904.2	NA	2009	NA	7. Least developed region	5. Low income	Africa	Africa	Western Africa	Sub-Saharan Africa	NA	6466	149	23043.61274	5. Low income
Equatorial Guinea	Equatorial Guinea	650702	14060	0	2002	0	7. Least developed region	2. High income: nonOECD	Africa	Africa	Middle Africa	Sub-Saharan Africa	NA	13630	175	12839.32502	2. High income: nonOECD
Greece	Greece	10737428	343000	NA	2011	NA	2. Developed region: nonG7	1. High income: OECD	Europe	Europe	Southern Europe	Europe & Central Asia	NA	1074869	20429	19006.03701	1. High income: OECD
Grenada	Grenada	90739	1161	NA	2011	NA	6. Developing region	3. Upper middle income	North America	Americas	Caribbean	Latin America & Caribbean	NA	5956	200	33579.58361	3. Upper middle income
Denmark	Greenland	57600	1100	NA	2010	NA	2. Developed region: nonG7	2. High income: nonOECD	North America	Americas	Northern America	Europe & Central Asia	NA	2249	1	444.6420631	2. High income: nonOECD
Guatemala	Guatemala	13276517	68580	NA	2002	NA	6. Developing region	4. Lower middle income	North America	Americas	Central America	Latin America & Caribbean	4	625127	16096	25748.36793	4. Lower middle income
United States of America	Guam	178430	2500	NA	2010	NA	6. Developing region	2. High income: nonOECD	Oceania	Oceania	Micronesia	East Asia & Pacific	2	15260	270	17693.31586	2. High income: nonOECD
Guyana	Guyana	772298	2966	NA	2002	NA	6. Developing region	4. Lower middle income	South America	Americas	South America	Latin America & Caribbean	NA	39086	1045	26735.91567	4. Lower middle income
China	Hong Kong S.A.R.	7061200	351119	2010	2006	2011	6. Developing region	2. High income: nonOECD	Asia	Asia	Eastern Asia	East Asia & Pacific	NA	NA	NA	NA	2. High income: nonOECD
Australia	Heard Island and McDonald Islands	NA	NA	NA	NA	NA	7. Least developed region	5. Low income	Seven seas (open ocean)	Seven seas (open ocean)	Seven seas (open ocean)	Sub-Saharan Africa	NA	NA	NA	NA	5. Low income
Honduras	Honduras	7792854	33720	NA	2001	NA	6. Developing region	4. Lower middle income	North America	Americas	Central America	Latin America & Caribbean	NA	379073	10429	27511.85128	4. Lower middle income
Croatia	Croatia	4489409	82390	NA	2011	NA	2. Developed region: nonG7	2. High income: nonOECD	Europe	Europe	Southern Europe	Europe & Central Asia	NA	693253	12325	17778.50222	2. High income: nonOECD
Haiti	Haiti	9035536	11500	NA	2003	NA	7. Least developed region	5. Low income	North America	Americas	Caribbean	Latin America & Caribbean	NA	25950	765	29479.76879	5. Low income
Hungary	Hungary	9905596	196600	NA	2001	NA	2. Developed region: nonG7	1. High income: OECD	Europe	Europe	Eastern Europe	Europe & Central Asia	NA	1245319	38743	31110.90411	1. High income: OECD
Indonesia	Indonesia	240271522	914600	NA	2010	NA	4. Emerging region: MIKT	4. Lower middle income	Asia	Asia	South-Eastern Asia	East Asia & Pacific	NA	4261879	144063	33802.69595	4. Lower middle income
United Kingdom	Isle of Man	76512	2719	NA	2006	NA	2. Developed region: nonG7	2. High income: nonOECD	Europe	Europe	Northern Europe	Europe & Central Asia	NA	13443	67	4984.006546	2. High income: nonOECD
India	India	1166079220	3297000	NA	2011	NA	3. Emerging region: BRIC	4. Lower middle income	Asia	Asia	Southern Asia	South Asia	NA	34793333	479997	13795.66022	4. Lower middle income
Australia	Indian Ocean Territories	2069	31.035	NA	NA	NA	2. Developed region: nonG7	2. High income: nonOECD	Asia	Seven seas (open ocean)	Seven seas (open ocean)	East Asia & Pacific	NA	NA	NA	NA	2. High income: nonOECD
United Kingdom	British Indian Ocean Territory	4000	160	NA	NA	NA	2. Developed region: nonG7	2. High income: nonOECD	Seven seas (open ocean)	Seven seas (open ocean)	Seven seas (open ocean)	Sub-Saharan Africa	5	NA	NA	NA	2. High income: nonOECD
Ireland	Ireland	4203200	188400	NA	2011	NA	2. Developed region: nonG7	1. High income: OECD	Europe	Europe	Northern Europe	Europe & Central Asia	NA	715726	5890	8229.406225	1. High income: OECD
Iran	Iran	66429284	841700	NA	2006	NA	5. Emerging region: G20	3. Upper middle income	Asia	Asia	Southern Asia	Middle East & North Africa	NA	6184762	131400	21245.76499	3. Upper middle income
Iraq	Iraq	31129225	103900	NA	1997	NA	6. Developing region	4. Lower middle income	Asia	Asia	Western Asia	Middle East & North Africa	NA	2092484	24130	11531.74887	4. Lower middle income
Iceland	Iceland	306694	12710	NA	NA	NA	2. Developed region: nonG7	1. High income: OECD	Europe	Europe	Northern Europe	Europe & Central Asia	NA	22087	37	1675.193553	1. High income: OECD
Israel	Israel	7233701	201400	NA	2009	NA	2. Developed region: nonG7	1. High income: OECD	Asia	Asia	Western Asia	Middle East & North Africa	NA	1365643	8242	6035.252258	1. High income: OECD
Italy	Italy	58126212	1823000	NA	2012	NA	1. Developed region: G7	1. High income: OECD	Europe	Europe	Southern Europe	Europe & Central Asia	NA	5647313	136611	24190.44243	1. High income: OECD
Jamaica	Jamaica	2825928	20910	NA	2011	NA	6. Developing region	3. Upper middle income	North America	Americas	Caribbean	Latin America & Caribbean	NA	92705	2463	26568.14627	3. Upper middle income
United Kingdom	Jersey	91626	5100	NA	2001	NA	2. Developed region: nonG7	2. High income: nonOECD	Europe	Europe	Northern Europe	Europe & Central Asia	NA	17211	89	5171.111498	2. High income: nonOECD
Jordan	Jordan	6342948	31610	NA	2004	NA	6. Developing region	3. Upper middle income	Asia	Asia	Western Asia	Middle East & North Africa	NA	1052868	12487	11859.98625	3. Upper middle income
Japan	Japan	127078679	4329000	NA	2010	NA	1. Developed region: G7	1. High income: OECD	Asia	Asia	Eastern Asia	East Asia & Pacific	NA	1731789	18387	10617.34426	1. High income: OECD
Kashmir	Siachen Glacier	6000	15	NA	NA	NA	6. Developing region	4. Lower middle income	Asia	Asia	Southern Asia	South Asia	NA	NA	NA	NA	4. Lower middle income
Kazakhstan	Kazakhstan	15399437	175800	NA	2009	NA	6. Developing region	3. Upper middle income	Asia	Asia	Central Asia	Europe & Central Asia	NA	1070215	18190	16996.5848	3. Upper middle income
Kenya	Kenya	39002772	61510	NA	2009	NA	5. Emerging region: G20	5. Low income	Africa	Africa	Eastern Africa	Sub-Saharan Africa	NA	282554	5361	18973.36438	5. Low income
Kyrgyzstan	Kyrgyzstan	5431747	11610	NA	2009	NA	6. Developing region	5. Low income	Asia	Asia	Central Asia	Europe & Central Asia	NA	184506	2797	15159.39861	5. Low income
Cambodia	Cambodia	14494293	27940	NA	2008	NA	7. Least developed region	5. Low income	Asia	Asia	South-Eastern Asia	East Asia & Pacific	NA	120449	3008	24973.22518	5. Low income
Kiribati	Kiribati	112850	579.5	NA	2005	NA	7. Least developed region	4. Lower middle income	Oceania	Oceania	Micronesia	East Asia & Pacific	2	0	0	NA	4. Lower middle income
Saint Kitts and Nevis	Saint Kitts and Nevis	40131	777.7	NA	2011	NA	6. Developing region	2. High income: nonOECD	North America	Americas	Caribbean	Latin America & Caribbean	4	2843	28	9848.751319	2. High income: nonOECD
South Korea	South Korea	48508972	1335000	NA	2010	NA	4. Emerging region: MIKT	1. High income: OECD	Asia	Asia	Eastern Asia	East Asia & Pacific	NA	611670	5300	8664.802917	1. High income: OECD
Kosovo	Kosovo	1804838	5352	NA	1981	NA	6. Developing region	4. Lower middle income	Europe	Europe	Southern Europe	Europe & Central Asia	NA	161296	2980	18475.34967	4. Lower middle income
Kuwait	Kuwait	2691158	149100	NA	2010	NA	6. Developing region	2. High income: nonOECD	Asia	Asia	Western Asia	Middle East & North Africa	NA	415151	2468	5944.824895	2. High income: nonOECD
Laos	Laos	6834942	13980	NA	2005	NA	7. Least developed region	4. Lower middle income	Asia	Asia	South-Eastern Asia	East Asia & Pacific	NA	106231	325	3059.370617	4. Lower middle income
Lebanon	Lebanon	4017095	44060	NA	1970	NA	6. Developing region	3. Upper middle income	Asia	Asia	Western Asia	Middle East & North Africa	4	712570	9042	12689.27965	3. Upper middle income
Liberia	Liberia	3441790	1526	NA	2008	NA	7. Least developed region	5. Low income	Africa	Africa	Western Africa	Sub-Saharan Africa	NA	6228	287	46082.20938	5. Low income
Libya	Libya	6310434	88830	NA	2006	NA	6. Developing region	3. Upper middle income	Africa	Africa	Northern Africa	Middle East & North Africa	NA	385398	5651	14662.76421	3. Upper middle income
Saint Lucia	Saint Lucia	160267	1778	NA	2010	NA	6. Developing region	3. Upper middle income	North America	Americas	Caribbean	Latin America & Caribbean	4	13302	295	22177.11622	3. Upper middle income
Liechtenstein	Liechtenstein	34761	4160	NA	2010	NA	2. Developed region: nonG7	2. High income: nonOECD	Europe	Europe	Western Europe	Europe & Central Asia	6	5954	67	11252.9392	2. High income: nonOECD
Sri Lanka	Sri Lanka	21324791	91870	NA	2001	NA	6. Developing region	4. Lower middle income	Asia	Asia	Southern Asia	South Asia	NA	583649	14884	25501.62855	4. Lower middle income
Lesotho	Lesotho	2130819	3293	NA	2006	NA	7. Least developed region	4. Lower middle income	Africa	Africa	Southern Africa	Sub-Saharan Africa	NA	28126	665	23643.60378	4. Lower middle income
Lithuania	Lithuania	3555179	63330	NA	2011	NA	2. Developed region: nonG7	3. Upper middle income	Europe	Europe	Northern Europe	Europe & Central Asia	NA	512224	7304	14259.38652	3. Upper middle income
Luxembourg	Luxembourg	491775	39370	NA	2011	NA	2. Developed region: nonG7	1. High income: OECD	Europe	Europe	Western Europe	Europe & Central Asia	5	98983	907	9163.189639	1. High income: OECD
Latvia	Latvia	2231503	38860	NA	2011	NA	2. Developed region: nonG7	3. Upper middle income	Europe	Europe	Northern Europe	Europe & Central Asia	NA	271766	4507	16584.12016	3. Upper middle income
China	Macao S.A.R	559846	18140	NA	2011	NA	6. Developing region	2. High income: nonOECD	Asia	Asia	Eastern Asia	East Asia & Pacific	NA	NA	NA	NA	2. High income: nonOECD
France	Saint Martin	36661	449	2008	NA	1999	6. Developing region	2. High income: nonOECD	North America	Americas	Caribbean	Latin America & Caribbean	4	4118	39	9470.616804	2. High income: nonOECD
Morocco	Morocco	34859364	136600	NA	2004	NA	6. Developing region	4. Lower middle income	Africa	Africa	Northern Africa	Middle East & North Africa	NA	956119	14828	15508.5298	4. Lower middle income
Monaco	Monaco	32965	976.3	NA	2008	NA	2. Developed region: nonG7	2. High income: nonOECD	Europe	Europe	Western Europe	Europe & Central Asia	5	4766	38	7973.143097	2. High income: nonOECD
Moldova	Moldova	4320748	10670	NA	2004	NA	6. Developing region	4. Lower middle income	Europe	Europe	Eastern Europe	Europe & Central Asia	NA	NA	NA	NA	4. Lower middle income
Madagascar	Madagascar	20653556	20130	NA	1993	NA	7. Least developed region	5. Low income	Africa	Africa	Eastern Africa	Sub-Saharan Africa	NA	47295	996	21059.30859	5. Low income
Maldives	Maldives	396334	1716	NA	2011	NA	6. Developing region	3. Upper middle income	Seven seas (open ocean)	Asia	Southern Asia	South Asia	2	94864	261	2751.307134	3. Upper middle income
Mexico	Mexico	111211789	1563000	NA	2010	NA	4. Emerging region: MIKT	3. Upper middle income	North America	Americas	Central America	Latin America & Caribbean	NA	3950200	298759	75631.36044	3. Upper middle income
Marshall Islands	Marshall Islands	64522	133.5	NA	2011	NA	6. Developing region	4. Lower middle income	Oceania	Oceania	Micronesia	East Asia & Pacific	2	4	0	0	4. Lower middle income
Macedonia	Macedonia	2066718	18780	NA	2010	NA	6. Developing region	3. Upper middle income	Europe	Europe	Southern Europe	Europe & Central Asia	NA	NA	NA	NA	3. Upper middle income
Mali	Mali	12666987	14590	NA	2009	NA	7. Least developed region	5. Low income	Africa	Africa	Western Africa	Sub-Saharan Africa	NA	20080	654	32569.72112	5. Low income
Malta	Malta	405165	9962	NA	2005	NA	2. Developed region: nonG7	2. High income: nonOECD	Europe	Europe	Southern Europe	Middle East & North Africa	3	46247	475	10270.93649	2. High income: nonOECD
Myanmar	Myanmar	48137741	55130	NA	1983	NA	7. Least developed region	5. Low income	Asia	Asia	South-Eastern Asia	East Asia & Pacific	NA	529813	19257	36346.78651	5. Low income
Montenegro	Montenegro	672180	6816	NA	2011	NA	6. Developing region	3. Upper middle income	Europe	Europe	Southern Europe	Europe & Central Asia	NA	163373	2394	14653.58413	3. Upper middle income
Mongolia	Mongolia	3041142	9476	NA	2010	NA	6. Developing region	4. Lower middle income	Asia	Asia	Eastern Asia	East Asia & Pacific	NA	388190	1981	5103.171128	4. Lower middle income
United States of America	Northern Mariana Islands	88662	900	NA	2010	NA	6. Developing region	2. High income: nonOECD	Oceania	Oceania	Micronesia	East Asia & Pacific	3	NA	NA	NA	2. High income: nonOECD
Mozambique	Mozambique	21669278	18940	NA	2007	NA	7. Least developed region	5. Low income	Africa	Africa	Eastern Africa	Sub-Saharan Africa	NA	171502	1968	11475.08484	5. Low income
Mauritania	Mauritania	3129486	6308	NA	2000	NA	7. Least developed region	5. Low income	Africa	Africa	Western Africa	Sub-Saharan Africa	NA	40504	862	21281.84871	5. Low income
United Kingdom	Montserrat	5097	29	NA	NA	NA	6. Developing region	4. Lower middle income	North America	Americas	Caribbean	Latin America & Caribbean	6	45	1	22222.22222	4. Lower middle income
Mauritius	Mauritius	1284264	15270	NA	2011	NA	6. Developing region	3. Upper middle income	Seven seas (open ocean)	Africa	Eastern Africa	Sub-Saharan Africa	2	66929	762	11385.19924	3. Upper middle income
Malawi	Malawi	14268711	11810	NA	2008	NA	7. Least developed region	5. Low income	Africa	Africa	Eastern Africa	Sub-Saharan Africa	NA	71007	2332	32841.8325	5. Low income
Malaysia	Malaysia	25715819	384300	NA	2010	NA	6. Developing region	3. Upper middle income	Asia	Asia	South-Eastern Asia	East Asia & Pacific	NA	2741179	31334	11430.84782	3. Upper middle income
Namibia	Namibia	2108665	13250	NA	2001	NA	6. Developing region	3. Upper middle income	Africa	Africa	Southern Africa	Sub-Saharan Africa	NA	144629	3608	24946.58748	3. Upper middle income
France	New Caledonia	227436	3158	NA	2009	NA	6. Developing region	2. High income: nonOECD	Oceania	Oceania	Melanesia	East Asia & Pacific	NA	12717	280	22017.77149	2. High income: nonOECD
Niger	Niger	15306252	10040	NA	2001	NA	7. Least developed region	5. Low income	Africa	Africa	Western Africa	Sub-Saharan Africa	NA	7271	274	37683.94994	5. Low income
Australia	Norfolk Island	2141	32.115	NA	NA	NA	6. Developing region	4. Lower middle income	Oceania	Oceania	Australia and New Zealand	East Asia & Pacific	NA	NA	NA	NA	4. Lower middle income
Nigeria	Nigeria	149229090	335400	NA	2006	NA	5. Emerging region: G20	4. Lower middle income	Africa	Africa	Western Africa	Sub-Saharan Africa	NA	237561	3022	12720.94325	4. Lower middle income
Nicaragua	Nicaragua	5891199	16790	NA	2005	NA	6. Developing region	4. Lower middle income	North America	Americas	Central America	Latin America & Caribbean	NA	13531	216	15963.34343	4. Lower middle income
New Zealand	Niue	1398	10.01	NA	NA	NA	6. Developing region	3. Upper middle income	Oceania	Oceania	Polynesia	East Asia & Pacific	3	0	0	NA	3. Upper middle income
Netherlands	Netherlands	16715999	672000	NA	2011	NA	2. Developed region: nonG7	1. High income: OECD	Europe	Europe	Western Europe	Europe & Central Asia	NA	3065010	20716	6758.86865	1. High income: OECD
Norway	Norway	4676305	276400	NA	2001	NA	2. Developed region: nonG7	1. High income: OECD	Europe	Europe	Northern Europe	Europe & Central Asia	NA	367865	1257	3417.014394	1. High income: OECD
Nepal	Nepal	28563377	31080	NA	2001	NA	7. Least developed region	5. Low income	Asia	Asia	Southern Asia	South Asia	NA	827522	11586	14000.83623	5. Low income
Nauru	Nauru	14019	60	NA	NA	NA	6. Developing region	4. Lower middle income	Oceania	Oceania	Micronesia	East Asia & Pacific	3	0	0	NA	4. Lower middle income
New Zealand	New Zealand	4213418	116700	NA	2006	NA	2. Developed region: nonG7	1. High income: OECD	Oceania	Oceania	Australia and New Zealand	East Asia & Pacific	NA	13529	50	3695.764654	1. High income: OECD
Oman	Oman	3418085	66980	NA	2010	NA	6. Developing region	2. High income: nonOECD	Asia	Asia	Western Asia	Middle East & North Africa	NA	305105	4114	13483.8826	2. High income: nonOECD
Pakistan	Pakistan	176242949	427300	NA	1998	NA	5. Emerging region: G20	4. Lower middle income	Asia	Asia	Southern Asia	South Asia	NA	1293440	28907	22348.92999	4. Lower middle income
Panama	Panama	3360474	38830	NA	2010	NA	6. Developing region	3. Upper middle income	North America	Americas	Central America	Latin America & Caribbean	NA	487204	7411	15211.28726	3. Upper middle income
United Kingdom	Pitcairn Islands	48	0.72	NA	NA	NA	7. Least developed region	5. Low income	Oceania	Oceania	Polynesia	East Asia & Pacific	NA	0	0	NA	5. Low income
Peru	Peru	29546963	247300	NA	2007	NA	5. Emerging region: G20	3. Upper middle income	South America	Americas	South America	Latin America & Caribbean	NA	2278807	202488	88857.02036	3. Upper middle income
Philippines	Philippines	97976603	317500	NA	2010	NA	5. Emerging region: G20	4. Lower middle income	Asia	Asia	South-Eastern Asia	East Asia & Pacific	NA	2838640	51200	18036.80636	4. Lower middle income
Palau	Palau	20796	164	NA	2010	NA	6. Developing region	3. Upper middle income	Oceania	Oceania	Micronesia	East Asia & Pacific	2	8	0	0	3. Upper middle income
Papua New Guinea	Papua New Guinea	6057263	13210	NA	2000	NA	6. Developing region	4. Lower middle income	Oceania	Oceania	Melanesia	East Asia & Pacific	NA	36130	590	16329.91973	4. Lower middle income
Poland	Poland	38482919	667900	NA	2011	NA	2. Developed region: nonG7	1. High income: OECD	Europe	Europe	Eastern Europe	Europe & Central Asia	NA	4054865	94365	23272.04482	1. High income: OECD
United States of America	Puerto Rico	3971020	70230	NA	2010	NA	6. Developing region	2. High income: nonOECD	North America	Americas	Caribbean	Latin America & Caribbean	NA	231902	3291	14191.33945	2. High income: nonOECD
North Korea	North Korea	22665345	40000	NA	2009	NA	7. Least developed region	5. Low income	Asia	Asia	Eastern Asia	East Asia & Pacific	NA	0	0	NA	5. Low income
Portugal	Portugal	10707924	208627	NA	2011	0	2. Developed region: nonG7	1. High income: OECD	Europe	Europe	Southern Europe	Europe & Central Asia	NA	1279785	18874	14747.78967	1. High income: OECD
Paraguay	Paraguay	6995655	28890	NA	2002	NA	5. Emerging region: G20	4. Lower middle income	South America	Americas	South America	Latin America & Caribbean	NA	465233	16599	35678.89638	4. Lower middle income
Israel	Palestine	4119083	11950.77	NA	2007	NA	6. Developing region	4. Lower middle income	Asia	Asia	Western Asia	Middle East & North Africa	NA	468619	4907	10471.19302	4. Lower middle income
France	French Polynesia	287032	4718	NA	2007	NA	6. Developing region	2. High income: nonOECD	Oceania	Oceania	Polynesia	East Asia & Pacific	2	46382	636	13712.21595	2. High income: nonOECD
Qatar	Qatar	833285	91330	NA	2010	NA	6. Developing region	2. High income: nonOECD	Asia	Asia	Western Asia	Middle East & North Africa	NA	248092	615	2478.919111	2. High income: nonOECD
Romania	Romania	22215421	271400	NA	2011	NA	2. Developed region: nonG7	3. Upper middle income	Europe	Europe	Eastern Europe	Europe & Central Asia	NA	1802745	58551	32478.80316	3. Upper middle income
Russia	Russia	140041247	2266000	NA	2010	NA	3. Emerging region: BRIC	3. Upper middle income	Europe	Europe	Eastern Europe	Europe & Central Asia	NA	10415230	305155	29298.92091	3. Upper middle income
Rwanda	Rwanda	10473282	9706	NA	2002	NA	7. Least developed region	5. Low income	Africa	Africa	Eastern Africa	Sub-Saharan Africa	NA	105027	1347	12825.2735	5. Low income
Western Sahara	Western Sahara	NA	NA	NA	NA	NA	7. Least developed region	5. Low income	Africa	Africa	Northern Africa	Middle East & North Africa	NA	NA	NA	NA	5. Low income
Saudi Arabia	Saudi Arabia	28686633	576500	NA	2010	NA	2. Developed region: nonG7	2. High income: nonOECD	Asia	Asia	Western Asia	Middle East & North Africa	NA	552795	8871	16047.54023	2. High income: nonOECD
Sudan	Sudan	25946220	88080	NA	2008	NA	6. Developing region	4. Lower middle income	Africa	Africa	Northern Africa	Sub-Saharan Africa	NA	46100	3298	71540.13015	4. Lower middle income
South Sudan	South Sudan	10625176	13227	NA	2008	NA	7. Least developed region	5. Low income	Africa	Africa	Eastern Africa	Sub-Saharan Africa	NA	14843	135	9095.196389	5. Low income
Senegal	Senegal	13711597	21980	NA	2002	NA	7. Least developed region	4. Lower middle income	Africa	Africa	Western Africa	Sub-Saharan Africa	NA	74412	1890	25399.12917	4. Lower middle income
Singapore	Singapore	4657542	237300	NA	2010	NA	6. Developing region	2. High income: nonOECD	Asia	Asia	South-Eastern Asia	East Asia & Pacific	3	277764	822	2959.346784	2. High income: nonOECD
United Kingdom	South Georgia and South Sandwich Islands	30	0.3	NA	NA	NA	7. Least developed region	5. Low income	Seven seas (open ocean)	Seven seas (open ocean)	Seven seas (open ocean)	Antarctica	3	NA	NA	NA	5. Low income
United Kingdom	Saint Helena	7637	18	NA	NA	NA	6. Developing region	4. Lower middle income	Seven seas (open ocean)	Africa	Western Africa	Sub-Saharan Africa	NA	0	0	NA	4. Lower middle income
Solomon Islands	Solomon Islands	595613	1078	NA	2009	NA	7. Least developed region	4. Lower middle income	Oceania	Oceania	Melanesia	East Asia & Pacific	NA	20	0	0	4. Lower middle income
Sierra Leone	Sierra Leone	6440053	4285	NA	2004	NA	7. Least developed region	5. Low income	Africa	Africa	Western Africa	Sub-Saharan Africa	NA	6659	123	18471.24193	5. Low income
El Salvador	El Salvador	7185218	43630	NA	2007	NA	6. Developing region	4. Lower middle income	North America	Americas	Central America	Latin America & Caribbean	NA	121741	3818	31361.66123	4. Lower middle income
San Marino	San Marino	30324	1662	NA	2010	NA	2. Developed region: nonG7	2. High income: nonOECD	Europe	Europe	Southern Europe	Europe & Central Asia	5	7656	98	12800.41797	2. High income: nonOECD
Somaliland	Somaliland	3500000	12250	NA	NA	NA	6. Developing region	4. Lower middle income	Africa	Africa	Eastern Africa	Sub-Saharan Africa	NA	NA	NA	NA	4. Lower middle income
Somalia	Somalia	9832017	5524	NA	1987	NA	7. Least developed region	5. Low income	Africa	Africa	Eastern Africa	Sub-Saharan Africa	NA	23532	1333	56646.26891	5. Low income
France	Saint Pierre and Miquelon	7051	48.3	NA	NA	NA	2. Developed region: nonG7	3. Upper middle income	North America	Americas	Northern America	North America	3	96	0	0	3. Upper middle income
Republic of Serbia	Republic of Serbia	7379339	80340	NA	2011	NA	6. Developing region	3. Upper middle income	Europe	Europe	Southern Europe	Europe & Central Asia	NA	1290469	12594	9759.24257	3. Upper middle income
Sao Tome and Principe	Sao Tome and Principe	212679	276.5	NA	2001	NA	7. Least developed region	4. Lower middle income	Africa	Africa	Middle Africa	Sub-Saharan Africa	3	3758	57	15167.64236	4. Lower middle income
Suriname	Suriname	481267	4254	NA	2004	NA	6. Developing region	3. Upper middle income	South America	Americas	South America	Latin America & Caribbean	NA	51578	1186	22994.2999	3. Upper middle income
Slovakia	Slovakia	5463046	119500	NA	2011	NA	2. Developed region: nonG7	1. High income: OECD	Europe	Europe	Eastern Europe	Europe & Central Asia	NA	826850	16445	19888.73435	1. High income: OECD
Slovenia	Slovenia	2005692	59340	NA	2011	NA	2. Developed region: nonG7	1. High income: OECD	Europe	Europe	Southern Europe	Europe & Central Asia	NA	456057	6009	13175.98458	1. High income: OECD
Sweden	Sweden	9059651	344300	NA	NA	NA	2. Developed region: nonG7	1. High income: OECD	Europe	Europe	Northern Europe	Europe & Central Asia	NA	1273313	15265	11988.41133	1. High income: OECD
Swaziland	Swaziland	1123913	5702	NA	2007	NA	6. Developing region	4. Lower middle income	Africa	Africa	Southern Africa	Sub-Saharan Africa	NA	NA	NA	NA	4. Lower middle income
Netherlands	Sint Maarten	37429	400	NA	NA	NA	6. Developing region	2. High income: nonOECD	North America	Americas	Caribbean	Latin America & Caribbean	4	4735	75	15839.49314	2. High income: nonOECD
Seychelles	Seychelles	87476	1715	NA	2010	NA	6. Developing region	3. Upper middle income	Seven seas (open ocean)	Africa	Eastern Africa	Sub-Saharan Africa	2	24412	126	5161.396035	3. Upper middle income
Syria	Syria	20178485	98830	NA	2004	NA	6. Developing region	4. Lower middle income	Asia	Asia	Western Asia	Middle East & North Africa	NA	50089	2875	57397.83186	4. Lower middle income
United Kingdom	Turks and Caicos Islands	22942	216	NA	2001	NA	6. Developing region	2. High income: nonOECD	North America	Americas	Caribbean	Latin America & Caribbean	NA	3276	26	7936.507937	2. High income: nonOECD
Chad	Chad	10329208	15860	NA	2009	NA	7. Least developed region	5. Low income	Africa	Africa	Middle Africa	Sub-Saharan Africa	NA	5703	181	31737.68192	5. Low income
Togo	Togo	6019877	5118	NA	2010	NA	7. Least developed region	5. Low income	Africa	Africa	Western Africa	Sub-Saharan Africa	NA	28268	246	8702.419697	5. Low income
Thailand	Thailand	65905410	547400	NA	2010	NA	5. Emerging region: G20	3. Upper middle income	Asia	Asia	South-Eastern Asia	East Asia & Pacific	NA	2212407	21598	9762.218254	3. Upper middle income
Tajikistan	Tajikistan	7349145	13160	NA	2010	NA	6. Developing region	5. Low income	Asia	Asia	Central Asia	Europe & Central Asia	NA	17493	125	7145.715429	5. Low income
Turkmenistan	Turkmenistan	4884887	29780	NA	1995	NA	6. Developing region	3. Upper middle income	Asia	Asia	Central Asia	Europe & Central Asia	NA	0	0	NA	3. Upper middle income
East Timor	East Timor	1131612	2520	NA	2010	NA	7. Least developed region	4. Lower middle income	Asia	Asia	South-Eastern Asia	East Asia & Pacific	NA	19833	122	6151.363888	4. Lower middle income
Tonga	Tonga	120898	549	NA	2006	NA	6. Developing region	4. Lower middle income	Oceania	Oceania	Polynesia	East Asia & Pacific	3	1	0	0	4. Lower middle income
Trinidad and Tobago	Trinidad and Tobago	1310000	29010	NA	2011	NA	6. Developing region	2. High income: nonOECD	North America	Americas	Caribbean	Latin America & Caribbean	2	89364	2738	30638.73596	2. High income: nonOECD
Tunisia	Tunisia	10486339	81710	NA	2004	NA	6. Developing region	3. Upper middle income	Africa	Africa	Northern Africa	Middle East & North Africa	NA	723093	25532	35309.42769	3. Upper middle income
Turkey	Turkey	76805524	902700	NA	2000	NA	4. Emerging region: MIKT	3. Upper middle income	Asia	Asia	Western Asia	Europe & Central Asia	NA	9306233	81576	8765.737974	3. Upper middle income
Taiwan	Taiwan	22974347	712000	NA	NA	NA	2. Developed region: nonG7	2. High income: nonOECD	Asia	Asia	Eastern Asia	East Asia & Pacific	NA	NA	NA	NA	2. High income: nonOECD
United Republic of Tanzania	Tanzania	41048532	54250	NA	2002	NA	7. Least developed region	5. Low income	Africa	Africa	Eastern Africa	Sub-Saharan Africa	NA	26483	734	27715.89321	5. Low income
Uganda	Uganda	32369558	39380	NA	2002	NA	7. Least developed region	5. Low income	Africa	Africa	Eastern Africa	Sub-Saharan Africa	NA	135091	3274	24235.51532	5. Low income
Ukraine	Ukraine	45700395	339800	NA	2001	NA	6. Developing region	4. Lower middle income	Europe	Europe	Eastern Europe	Europe & Central Asia	NA	3646988	94971	26040.94118	4. Lower middle income
Uruguay	Uruguay	3494382	43160	NA	2004	NA	5. Emerging region: G20	3. Upper middle income	South America	Americas	South America	Latin America & Caribbean	NA	407099	6163	15138.82373	3. Upper middle income
United States of America	United States of America	313973000	15094000	0	2010	0	1. Developed region: G7	1. High income: OECD	North America	Americas	Northern America	North America	NA	51696204	808701	15643.33428	1. High income: OECD
Uzbekistan	Uzbekistan	27606007	71670	NA	1989	NA	6. Developing region	4. Lower middle income	Asia	Asia	Central Asia	Europe & Central Asia	5	198387	1481	7465.206894	4. Lower middle income
Vatican	Vatican	832	355	0	NA	0	2. Developed region: nonG7	2. High income: nonOECD	Europe	Europe	Southern Europe	Europe & Central Asia	4	NA	NA	NA	2. High income: nonOECD
Saint Vincent and the Grenadines	Saint Vincent and the Grenadines	104574	1070	NA	2011	NA	6. Developing region	3. Upper middle income	North America	Americas	Caribbean	Latin America & Caribbean	NA	5828	81	13898.42141	3. Upper middle income
Venezuela	Venezuela	26814843	357400	NA	2001	NA	5. Emerging region: G20	3. Upper middle income	South America	Americas	South America	Latin America & Caribbean	NA	443167	5313	11988.70855	3. Upper middle income
United Kingdom	British Virgin Islands	24491	853.4	NA	NA	NA	2. Developed region: nonG7	1. High income: OECD	North America	Americas	Caribbean	Latin America & Caribbean	3	3071	39	12699.44643	1. High income: OECD
United States of America	United States Virgin Islands	109825	1577	NA	2010	NA	6. Developing region	2. High income: nonOECD	North America	Americas	Caribbean	Latin America & Caribbean	3	8007	88	10990.38341	2. High income: nonOECD
Vietnam	Vietnam	86967524	241700	NA	2009	NA	5. Emerging region: G20	4. Lower middle income	Asia	Asia	South-Eastern Asia	East Asia & Pacific	2	1651673	31214	18898.41391	4. Lower middle income
Vanuatu	Vanuatu	218519	988.5	NA	2009	NA	7. Least developed region	4. Lower middle income	Oceania	Oceania	Melanesia	East Asia & Pacific	2	7	0	0	4. Lower middle income
France	Wallis and Futuna	15289	60	NA	NA	NA	6. Developing region	4. Lower middle income	Oceania	Oceania	Polynesia	East Asia & Pacific	3	454	7	15418.5022	4. Lower middle income
Samoa	Samoa	219998	1049	NA	2006	NA	7. Least developed region	4. Lower middle income	Oceania	Oceania	Polynesia	East Asia & Pacific	NA	2	0	0	4. Lower middle income
Yemen	Yemen	23822783	55280	NA	2004	NA	7. Least developed region	4. Lower middle income	Asia	Asia	Western Asia	Middle East & North Africa	NA	10115	1983	196045.477	4. Lower middle income
South Africa	South Africa	49052489	491000	NA	2001	NA	5. Emerging region: G20	3. Upper middle income	Africa	Africa	Southern Africa	Sub-Saharan Africa	NA	3413540	90814	26604.05327	3. Upper middle income
Zambia	Zambia	11862740	17500	NA	2010	NA	7. Least developed region	4. Lower middle income	Africa	Africa	Eastern Africa	Sub-Saharan Africa	NA	233120	3702	15880.23336	4. Lower middle income
Zimbabwe	Zimbabwe	12619600	9323	0	2002	0	5. Emerging region: G20	5. Low income	Africa	Africa	Eastern Africa	Sub-Saharan Africa	NA	204351	4891	23934.30911	5. Low income
All countries	NA	NA	NA	NA	NA	NA	NA	NA	NA	NA	NA	NA	NA	278154868	5375755	19326.48182	NA
