# Supplementary material for: Genome surveillance of SARS-CoV-2 variants and their role in pathogenesis focusing on second wave of COVID-19 in India
Source: Sci Rep. 2023 Mar 22;13:4692. doi: 10.1038/s41598-023-30815-5 (PMC10031706; doi:10.1038/s41598-023-30815-5)
Supplement: Supplementary file 3 — Supplementary Information 3. [file 41598_2023_30815_MOESM3_ESM.csv]

	Date.of.vaccination	Vaccine.name	Total.vaccine.doses.available	People.vaccinated	Fully.vaccinated.candidate	Information.source.URL	X	Date.of.vaccination.yyyymmdd	People.vaccinated.percentage	Fully.vaccinated.candidate.percentage
1	16-01-2021	Covaxin, Covishield	191181	191181	0	https://twitter.com/MoHFW_INDIA/status/1350459098203004928	NA	16-01-2021	0.013754029	0
2	17-01-2021	Covaxin, Covishield	224301	224301	0	https://twitter.com/MoHFW_INDIA/status/1350815129177260034	NA	17-01-2021	0.016136763	0
3	18-01-2021	Covaxin, Covishield	454049	454049	0	https://www.mohfw.gov.in/	NA	18-01-2021	0.032665396	0
4	19-01-2021	Covaxin, Covishield	674835	674835	0	https://www.mohfw.gov.in/	NA	19-01-2021	0.048549281	0
5	20-01-2021	Covaxin, Covishield	806484	806484	0	https://www.mohfw.gov.in/	NA	20-01-2021	0.058020432	0
6	21-01-2021	Covaxin, Covishield	1043534	1043534	0	https://www.mohfw.gov.in/	NA	21-01-2021	0.075074388	0
7	22-01-2021	Covaxin, Covishield	1390592	1390592	0	https://www.mohfw.gov.in/	NA	22-01-2021	0.10004259	0
8	23-01-2021	Covaxin, Covishield	1582201	1582201	0	https://www.mohfw.gov.in/	NA	23-01-2021	0.11382741	0
9	24-01-2021	Covaxin, Covishield	1615504	1615504	0	https://www.mohfw.gov.in/	NA	24-01-2021	0.116223309	0
10	25-01-2021	Covaxin, Covishield	2023809	2023809	0	https://www.mohfw.gov.in/	NA	25-01-2021	0.14559777	0
11	26-01-2021	Covaxin, Covishield	2029480	2029480	0	https://www.mohfw.gov.in/	NA	26-01-2021	0.146005755	0
12	27-01-2021	Covaxin, Covishield	2355979	2355979	0	https://www.mohfw.gov.in/	NA	27-01-2021	0.169494892	0
13	28-01-2021	Covaxin, Covishield	2928053	2928053	0	https://www.mohfw.gov.in/	NA	28-01-2021	0.210651295	0
14	29-01-2021	Covaxin, Covishield	3500027	3500027	0	https://www.mohfw.gov.in/	NA	29-01-2021	0.251800504	0
15	30-01-2021	Covaxin, Covishield	3744334	3744334	0	https://www.mohfw.gov.in/	NA	30-01-2021	0.269376547	0
16	31-01-2021	Covaxin, Covishield	3758843	3758843	0	https://www.mohfw.gov.in/	NA	31-01-2021	0.27042036	0
17	01-02-2021	Covaxin, Covishield	3950156	3950156	0	https://www.mohfw.gov.in/	NA	01-02-2021	0.284183885	0
18	02-02-2021	Covaxin, Covishield	4138918	4138918	0	https://www.mohfw.gov.in/	NA	02-02-2021	0.297763885	0
19	03-02-2021	Covaxin, Covishield	4449552	4449552	0	https://www.mohfw.gov.in/	NA	03-02-2021	0.320111655	0
20	04-02-2021	Covaxin, Covishield	4959445	4959445	0	https://www.mohfw.gov.in/	NA	04-02-2021	0.356794604	0
21	05-02-2021	Covaxin, Covishield	5416849	5416849	0	https://www.mohfw.gov.in/	NA	05-02-2021	0.389701367	0
22	06-02-2021	Covaxin, Covishield	5775322	5775322	0	https://www.mohfw.gov.in/	NA	06-02-2021	0.415490791	0
23	07-02-2021	Covaxin, Covishield	5812362	5812362	0	https://www.mohfw.gov.in/	NA	07-02-2021	0.41815554	0
24	08-02-2021	Covaxin, Covishield	6259008	6259008	0	https://www.mohfw.gov.in/	NA	08-02-2021	0.450288345	0
25	09-02-2021	Covaxin, Covishield	6611561	6611561	0	https://www.mohfw.gov.in/	NA	09-02-2021	0.475651871	0
26	10-02-2021	Covaxin, Covishield	7017114	7017114	0	https://www.mohfw.gov.in/	NA	10-02-2021	0.504828345	0
27	11-02-2021	Covaxin, Covishield	7505010	7505010	0	https://www.mohfw.gov.in/	NA	11-02-2021	0.539928777	0
28	12-02-2021	Covaxin, Covishield	7967647	7967647	0	https://www.mohfw.gov.in/	NA	12-02-2021	0.573212014	0
29	13-02-2021	Covaxin, Covishield	8052454	8044786	7668	https://pib.gov.in/PressReleseDetailm.aspx?PRID=1697804	NA	13-02-2021	0.578761583	0.000551655
30	15-02-2021	Covaxin, Covishield	8516771	8418653	98118	https://pib.gov.in/PressReleseDetailm.aspx?PRID=1698251	NA	15-02-2021	0.605658489	0.007058849
31	16-02-2021	Covaxin, Covishield	8857341	8641002	216339	https://pib.gov.in/PressReleseDetailm.aspx?PRID=1698525	NA	16-02-2021	0.62165482	0.015563957
32	17-02-2021	Covaxin, Covishield	9186757	8844641	342116	https://pib.gov.in/PressReleseDetailm.aspx?PRID=1698832	NA	17-02-2021	0.636305108	0.024612662
33	18-02-2021	Covaxin, Covishield	9846523	9381591	464932	https://pib.gov.in/PressReleseDetailm.aspx?PRID=1699157	NA	18-02-2021	0.674934604	0.033448345
34	19-02-2021	Covaxin, Covishield	10449942	9693000	756942	https://pib.gov.in/PressReleseDetailm.aspx?PRID=1699476	NA	19-02-2021	0.697338129	0.054456259
35	20-02-2021	Covaxin, Covishield	10838323	9964383	873940	https://pib.gov.in/PressReleseDetailm.aspx?PRID=1699698	NA	20-02-2021	0.716862086	0.062873381
36	21-02-2021	Covaxin, Covishield	11085173	10124531	960642	https://pib.gov.in/PressReleseDetailm.aspx?PRID=1699735	NA	21-02-2021	0.728383525	0.069110935
37	22-02-2021	Covaxin, Covishield	11424094	10308552	1115542	https://pib.gov.in/PressReleseDetailm.aspx?PRID=1700035	NA	22-02-2021	0.741622446	0.08025482
38	23-02-2021	Covaxin, Covishield	11907392	10585757	1321635	https://pib.gov.in/PressReleseDetailm.aspx?PRID=1700269	NA	23-02-2021	0.761565252	0.095081655
39	24-02-2021	Covaxin, Covishield	12366633	10884879	1481754	https://pib.gov.in/PressReleseDetailm.aspx?PRID=1700553	NA	24-02-2021	0.78308482	0.106601007
40	25-02-2021	Covaxin, Covishield	13067047	11206188	1860859	https://pib.gov.in/PressReleseDetailm.aspx?PRID=1700888	NA	25-02-2021	0.806200576	0.133874748
41	26-02-2021	Covaxin, Covishield	13756940	11552857	2204083	https://pib.gov.in/PressReleseDetailm.aspx?PRID=1701203	NA	26-02-2021	0.831140791	0.158567122
42	27-02-2021	Covaxin, Covishield	14242547	11788669	2453878	https://pib.gov.in/PressReleseDetailm.aspx?PRID=1701292	NA	27-02-2021	0.848105683	0.176537986
43	28-02-2021	Covaxin, Covishield	14301266	11845075	2456191	https://www.mohfw.gov.in/pdf/CumulativeCovidVaccinationCoverageReportDay43ason28thFebat7am.pdf	NA	28-02-2021	0.852163669	0.176704388
44	01-03-2021	Covaxin, Covishield	14854136	12256337	2597799	http://mohfw.gov.in/pdf/CumulativeCoverageReport2ndMarch2021.pdf	NA	01-03-2021	0.881750863	0.186892014
45	02-03-2021	Covaxin, Covishield	15620749	12906771	2713978	http://mohfw.gov.in/pdf/CumulativeCOVIDVaccinationCoverageReport2March2021.pdf	NA	02-03-2021	0.928544676	0.195250216
46	03-03-2021	Covaxin, Covishield	16616048	13739121	2876927	http://mohfw.gov.in/pdf/CumulativeCoverageReport3rdMarch2021.pdf	NA	03-03-2021	0.988425971	0.206973165
47	04-03-2021	Covaxin, Covishield	18005503	14796835	3208668	http://mohfw.gov.in/pdf/CumulativeCoverageReport4thMarch2021.pdf	NA	04-03-2021	1.064520504	0.230839424
48	05-03-2021	Covaxin, Covishield	19497704	15996683	3501021	http://mohfw.gov.in/pdf/CumulativeCOVIDVaccinationCoverageReport5thMarch2021.pdf	NA	05-03-2021	1.150840504	0.251872014
49	06-03-2021	Covaxin, Covishield	20922344	17168303	3754041	http://mohfw.gov.in/pdf/CumulativeCOVIDVaccinationReport6thMarch2021.pdf	NA	06-03-2021	1.235129712	0.270074892
50	07-03-2021	Covaxin, Covishield	20989010	17227903	3761107	http://mohfw.gov.in/pdf/CumulativeCOVIDVaccinationCoverage7thMarch2021.pdf	NA	07-03-2021	1.239417482	0.270583237
51	08-03-2021	Covaxin, Covishield	23008733	18943283	4065450	http://mohfw.gov.in/pdf/CumulativeCOVIDVaccinationReport8thMarch2021.pdf	NA	08-03-2021	1.362826115	0.292478417
52	09-03-2021	Covaxin, Covishield	24367906	20004227	4363679	http://mohfw.gov.in/pdf/CumulativeCOVIDVaccinationCoverageReport9thMarch2021.pdf	NA	09-03-2021	1.439153022	0.313933741
53	10-03-2021	Covaxin, Covishield	25685011	21034481	4650530	http://mohfw.gov.in/pdf/CumulativeCOVIDVaccinationReport10thMarch2021.pdf	NA	10-03-2021	1.513272014	0.334570504
54	11-03-2021	Covaxin, Covishield	26164920	21435841	4729079	http://mohfw.gov.in/pdf/CumulativeCOVIDvaccinationCoverageReport11thMarch2021.pdf	NA	11-03-2021	1.542146835	0.340221511
55	12-03-2021	Covaxin, Covishield	28218457	23075504	5142953	http://mohfw.gov.in/pdf/CumulativeCOVIDVaccinationCoverageReport12thMarch2021.pdf	NA	12-03-2021	1.660108201	0.369996619
56	13-03-2021	Covaxin, Covishield	29738409	24307635	5430774	http://mohfw.gov.in/pdf/CumulativeCOVIDVaccinationCoverageReport13thMarch2021.pdf	NA	13-03-2021	1.748750719	0.390703165
57	14-03-2021	Covaxin, Covishield	29908038	24452385	5455653	http://mohfw.gov.in/pdf/CumulativeCOVIDvaccinationreport14thMarch2021.pdf	NA	14-03-2021	1.759164388	0.392493022
58	15-03-2021	Covaxin, Covishield	32947432	27079484	5867948	http://mohfw.gov.in/pdf/CumulativeCOVIDVaccinationReport15thMarch2021.pdf	NA	15-03-2021	1.948164317	0.422154532
59	16-03-2021	Covaxin, Covishield	35064536	28862037	6202499	http://mohfw.gov.in/pdf/CumulativeCOVIDVaccinationCoverage16thMarch2021.pdf	NA	16-03-2021	2.07640554	0.44622295
60	17-03-2021	Covaxin, Covishield	37143255	30600787	6542468	http://mohfw.gov.in/pdf/CumulativeCOVIDVaccinationCoverageReport17thMarch2021.pdf	NA	17-03-2021	2.201495468	0.470681151
61	18-03-2021	Covaxin, Covishield	39339817	32426230	6913587	http://mohfw.gov.in/pdf/CumulativeCOVIDVaccinationCoverage18thMarch2021.pdf	NA	18-03-2021	2.332822302	0.49738036
62	19-03-2021	Covaxin, Covishield	42063392	34842030	7221362	http://mohfw.gov.in/pdf/CumulativeCOVIDVaccinationCoverage19thMarch2021.pdf	NA	19-03-2021	2.506620863	0.519522446
63	20-03-2021	Covaxin, Covishield	44603841	37125187	7478654	http://mohfw.gov.in/pdf/CumulativeCOVIDVaccinationCoverageReport20thMarch2021.pdf	NA	20-03-2021	2.670876763	0.538032662
64	21-03-2021	Covaxin, Covishield	45065998	37574302	7491696	http://mohfw.gov.in/pdf/CumulativeCOVIDVaccinationCoverage21stMarch2021.pdf	NA	21-03-2021	2.703187194	0.538970935
65	22-03-2021	Covaxin, Covishield	48494594	40631153	7863441	http://mohfw.gov.in/pdf/CumulativeCOVIDVaccinationCoverageReport22ndMarch2021.pdf	NA	22-03-2021	2.923104532	0.56571518
66	23-03-2021	Covaxin, Covishield	50841286	42731952	8109334	http://mohfw.gov.in/pdf/CumulativeCOVIDVaccinationReport24thMarch2021.pdf	NA	23-03-2021	3.074241151	0.583405324
67	24-03-2021	Covaxin, Covishield	53145709	44846538	8299171	http://mohfw.gov.in/pdf/CumulativeCOVIDVaccinationCoverageReport24thMarch2021.pdf	NA	24-03-2021	3.22636964	0.597062662
68	25-03-2021	Covaxin, Covishield	55504440	47001472	8502968	http://mohfw.gov.in/pdf/CumulativeCOVIDVaccinationCoveragereport25thMarch2021.pdf	NA	25-03-2021	3.381400863	0.611724317
69	26-03-2021	Covaxin, Covishield	58109773	49426618	8683155	http://mohfw.gov.in/pdf/CumulativeCOVIDVaccinationCoveragereport26thMarch2021.pdf	NA	26-03-2021	3.555871799	0.62468741
70	27-03-2021	Covaxin, Covishield	60269782	51441436	8828346	http://mohfw.gov.in/pdf/CumulativeCOVIDVaccinationCoverageReport27thMarch2021.pdf	NA	27-03-2021	3.700822734	0.635132806
71	28-03-2021	Covaxin, Covishield	60530435	51660234	8870201	http://mohfw.gov.in/pdf/CumulativeCOVIDVaccinationReport28thMarch2021.pdf	NA	28-03-2021	3.716563597	0.638143957
72	29-03-2021	Covaxin, Covishield	61113354	52211398	8901956	http://mohfw.gov.in/pdf/CumulativeCOVIDVaccinationcoveragereport29thMarch2021.pdf	NA	29-03-2021	3.756215683	0.640428489
73	30-03-2021	Covaxin, Covishield	63054353	53989035	9065318	http://mohfw.gov.in/pdf/CumulativeCOVIDVaccinationCoverageReport30thMarch2021.pdf	NA	30-03-2021	3.884103237	0.652181151
74	31-03-2021	Covaxin, Covishield	65117896	55783201	9334695	http://mohfw.gov.in/pdf/CumulativeCOVIDVaccinationCoverageReport31stMarch2021.pdf	NA	31-03-2021	4.013179928	0.671560791
75	01-04-2021	Covaxin, Covishield	68789138	59148798	9640340	http://mohfw.gov.in/pdf/CumulativeCOVIDVaccinationReport1stApril2021.pdf	NA	01-04-2021	4.255309209	0.69354964
76	02-04-2021	Covaxin, Covishield	73054295	63081589	9972706	http://mohfw.gov.in/pdf/CumulativeCOVIDVaccinationCOverageREport2ndApril2021.pdf	NA	02-04-2021	4.538243813	0.717460863
77	03-04-2021	Covaxin, Covishield	75979651	65739470	10240181	http://mohfw.gov.in/pdf/CumulativeCOVIDvaccinationcoveragereport3rdApril2021.pdf	NA	03-04-2021	4.729458273	0.736703669
78	04-04-2021	Covaxin, Covishield	79105163	68678838	10426325	http://mohfw.gov.in/pdf/CumulativeCOVIDVaccinationCoverageReport4thApril2021.pdf	NA	04-04-2021	4.940923597	0.750095324
79	05-04-2021	Covaxin, Covishield	83110926	72277309	10833617	http://mohfw.gov.in/pdf/CumulativeCOVIDVaccinationCoverageReport5thApril2021.pdf	NA	05-04-2021	5.199806403	0.779396906
80	06-04-2021	Covaxin, Covishield	87077474	75937015	11140459	http://mohfw.gov.in/pdf/CumulativeCOVIDVaccinationReport6thApril2021.pdf	NA	06-04-2021	5.463094604	0.801471871
81	07-04-2021	Covaxin, Covishield	90198673	78763027	11435646	http://mohfw.gov.in/pdf/CumulativeCOVIDVaccinationCOverageReport7thApril2021.pdf	NA	07-04-2021	5.66640482	0.822708345
82	08-04-2021	Covaxin, Covishield	94334262	82456522	11877740	http://mohfw.gov.in/pdf/CumulativeCOVIDVaccinationCoverageREport8thApril2021.pdf	NA	08-04-2021	5.932123885	0.854513669
83	09-04-2021	Covaxin, Covishield	98075160	85763852	12311308	http://mohfw.gov.in/pdf/CumulativeCOVIDVaccinationCOverageReport9thApril2021.pdf	NA	09-04-2021	6.170061295	0.885705612
84	10-04-2021	Covaxin, Covishield	101595147	88885961	12709186	http://mohfw.gov.in/pdf/CumulativeCOVIDVaccinationCoverageReport10thApril2021.pdf	NA	10-04-2021	6.394673453	0.914329928
85	11-04-2021	Covaxin, Covishield	104528565	91587400	12941165	http://mohfw.gov.in/pdf/CumulativeCOVIDVaccinationCoverageReport11thApril2021.pdf	NA	11-04-2021	6.589021583	0.931019065
86	12-04-2021	Covaxin, Covishield	108533085	95043039	13490046	http://mohfw.gov.in/pdf/CumulativeCOVIDVaccinationCoverageReport12April2021.pdf	NA	12-04-2021	6.837628705	0.970506906
87	13-04-2021	Covaxin, Covishield	111179578	97301914	13877664	https://www.mohfw.gov.in/pdf/CumulativeCOVIDVaccinationCoverageReport13thApril2021.pdf	NA	13-04-2021	7.000137698	0.998393094
88	14-04-2021	Covaxin, Covishield	114493238	100179199	14314039	http://mohfw.gov.in/pdf/CumulativeCOVIDVaccinationCoverageReport14thApril2021.pdf	NA	14-04-2021	7.207136619	1.029786978
89	15-04-2021	Covaxin, Covishield	117223509	102349255	14874254	http://mohfw.gov.in/pdf/CumulativeCOVIDVaccinationCoverageReport15thApril2021.pdf	NA	15-04-2021	7.363255755	1.070090216
90	16-04-2021	Covaxin, Covishield	119937641	104408484	15529157	http://mohfw.gov.in/pdf/CumulativeCOVIDVaccinationCoverageReport16thApril2021.pdf	NA	16-04-2021	7.511401727	1.11720554
91	17-04-2021	Covaxin, Covishield	122622590	106431076	16191514	http://mohfw.gov.in/pdf/CumulativeCOVIDVaccinationCoverageReport17thApril2021.pdf	NA	17-04-2021	7.656911942	1.164857122
92	18-04-2021	Covaxin, Covishield	123852566	107371770	16480796	http://mohfw.gov.in/pdf/CumulativeCOVIDVaccinationCoverageReport18thApril2021.pdf	NA	18-04-2021	7.72458777	1.185668777
93	19-04-2021	Covaxin, Covishield	127129113	109659181	17469932	http://mohfw.gov.in/pdf/CumulativeCOVIDVaccinationCoverageReport19thApril2021.pdf	NA	19-04-2021	7.889149712	1.25682964
94	21-04-2021	Covaxin, Covishield	129646105	111673361	17972744	https://dashboard.cowin.gov.in/	NA	21-04-2021	8.034054748	1.293003165
95	22-04-2021	Covaxin, Covishield	132754608	113584269	19170339	https://dashboard.cowin.gov.in/	NA	22-04-2021	8.171530144	1.379161079
96	25-04-2021	Covaxin, Covishield	139185173	117795008	21390165	https://dashboard.cowin.gov.in/	NA	25-04-2021	8.474461007	1.538860791
97	26-04-2021	Covaxin, Covishield	142524947	119886252	22638695	https://dashboard.cowin.gov.in/	NA	26-04-2021	8.624910216	1.628683094
98	27-04-2021	Covaxin, Covishield	144879233	121263287	23615946	https://dashboard.cowin.gov.in/	NA	27-04-2021	8.723977482	1.698988921
99	28-04-2021	Covaxin, Covishield	147053392	122538179	24515213	https://dashboard.cowin.gov.in/	NA	28-04-2021	8.815696331	1.763684388
100	29-04-2021	Covaxin, Covishield	149268772	123811908	25456864	https://dashboard.cowin.gov.in/	NA	29-04-2021	8.907331511	1.831429065
101	30-04-2021	Covaxin, Covishield	151998107	125376952	26621155	https://dashboard.cowin.gov.in/	NA	30-04-2021	9.019924604	1.915191007
102	01-05-2021	Covaxin, Covishield	153626325	126328970	27297355	https://dashboard.cowin.gov.in/	NA	01-05-2021	9.088415108	1.963838489
103	02-05-2021	Covaxin, Covishield	154211511	126704151	27507360	https://dashboard.cowin.gov.in/	NA	02-05-2021	9.115406547	1.978946763
104	03-05-2021	Covaxin, Covishield	156082136	127696675	28385461	https://dashboard.cowin.gov.in/	NA	03-05-2021	9.186811151	2.042119496
105	04-05-2021	Covaxin, Covishield	157750752	128627919	29122833	https://dashboard.cowin.gov.in/	NA	04-05-2021	9.253807122	2.095167842
106	05-05-2021	Covaxin, Covishield	159931238	129730641	30200597	https://dashboard.cowin.gov.in/	NA	05-05-2021	9.33313964	2.17270482
107	06-05-2021	Covaxin, Covishield	162603603	131058890	31544713	https://dashboard.cowin.gov.in/	NA	06-05-2021	9.428697122	2.269403813
108	07-05-2021	Covaxin, Covishield	165190000	132294827	32895173	https://dashboard.cowin.gov.in/	NA	07-05-2021	9.517613453	2.366559209
109	08-05-2021	Covaxin, Covishield	167493857	133366482	34127375	https://dashboard.cowin.gov.in/	NA	08-05-2021	9.594710935	2.455206835
110	09-05-2021	Covaxin, Covishield	168304868	133854676	34450192	https://dashboard.cowin.gov.in/	NA	09-05-2021	9.629832806	2.478431079
111	10-05-2021	Covaxin, Covishield	171098918	135192013	35906905	https://dashboard.cowin.gov.in/	NA	10-05-2021	9.726044101	2.583230576
112	11-05-2021	Covaxin, Covishield	173862643	136557345	37305298	https://dashboard.cowin.gov.in/	NA	11-05-2021	9.824269424	2.683834388
113	12-05-2021	Covaxin, Covishield	176045577	137805245	38240332	https://dashboard.cowin.gov.in/	NA	12-05-2021	9.914046403	2.751103022
114	13-05-2021	Covaxin, Covishield	178361846	139087590	39274256	https://dashboard.cowin.gov.in/	NA	13-05-2021	10.00630144	2.825486043
115	14-05-2021	Covaxin, Covishield	179646413	139861462	39784951	https://dashboard.cowin.gov.in/	NA	14-05-2021	10.06197568	2.862226691
116	15-05-2021	Covaxin, Covishield	181544536	141132112	40412424	https://dashboard.cowin.gov.in/	NA	15-05-2021	10.15338935	2.907368633
117	16-05-2021	Covaxin, Covishield	182251006	141764335	40486671	https://dashboard.cowin.gov.in/	NA	16-05-2021	10.19887302	2.912710144
118	17-05-2021	Covaxin, Covishield	183817204	143090218	40726986	https://dashboard.cowin.gov.in/	NA	17-05-2021	10.29426029	2.929998993
119	18-05-2021	Covaxin, Covishield	185191602	144270200	40921402	https://dashboard.cowin.gov.in/	NA	18-05-2021	10.37915108	2.943985755
120	19-05-2021	Covaxin, Covishield	186410600	145333606	41076994	https://dashboard.cowin.gov.in/	NA	19-05-2021	10.45565511	2.955179424
121	20-05-2021	Covaxin, Covishield	187886885	146624652	41262233	https://dashboard.cowin.gov.in/	NA	20-05-2021	10.54853612	2.968505971
122	22-05-2021	Covaxin, Covishield	190842497	149219616	41622881	https://dashboard.cowin.gov.in/	NA	22-05-2021	10.73522417	2.994451871
123	23-05-2021	Covaxin, Covishield	191719240	150033188	41686052	https://dashboard.cowin.gov.in/	NA	23-05-2021	10.79375453	2.998996547
124	24-05-2021	Covaxin, Covishield	194165711	152301505	41864206	https://dashboard.cowin.gov.in/	NA	24-05-2021	10.95694281	3.011813381
125	25-05-2021	Covaxin, Covishield	195506779	153511379	41995400	https://dashboard.cowin.gov.in/	NA	25-05-2021	11.0439841	3.021251799
126	26-05-2021	Covaxin, Covishield	198425615	156189641	42235974	https://dashboard.cowin.gov.in/	NA	26-05-2021	11.23666482	3.038559281
127	27-05-2021	Covaxin, Covishield	201203166	158783606	42419560	https://dashboard.cowin.gov.in/	NA	27-05-2021	11.42328101	3.051766906
128	28-05-2021	Covaxin, Covishield	203166802	160605562	42561240	https://dashboard.cowin.gov.in/	NA	28-05-2021	11.55435698	3.061959712
129	29-05-2021	Covaxin, Covishield	207088953	164158704	42930249	https://dashboard.cowin.gov.in/	NA	29-05-2021	11.80997871	3.088507122
130	30-05-2021	Covaxin, Covishield	208665123	165598013	43067110	https://dashboard.cowin.gov.in/	NA	30-05-2021	11.91352612	3.098353237
131	31-05-2021	Covaxin, Covishield	210449895	167191085	43258810	https://dashboard.cowin.gov.in/	NA	31-05-2021	12.02813561	3.112144604
132	01-06-2021	Covaxin, Covishield	213135738	169585180	43550558	https://dashboard.cowin.gov.in/	NA	01-06-2021	12.20037266	3.133133669
133	02-06-2021	Covaxin, Covishield	215678166	171866824	43811342	https://dashboard.cowin.gov.in/	NA	02-06-2021	12.36451971	3.151895108
134	03-06-2021	Covaxin, Covishield	218344384	174296917	44047467	https://dashboard.cowin.gov.in/	NA	03-06-2021	12.53934655	3.168882518
135	04-06-2021	Covaxin, Covishield	223607768	179172948	44434820	https://dashboard.cowin.gov.in/	NA	04-06-2021	12.89014014	3.19674964
136	05-06-2021	Covaxin, Covishield	225571144	180972102	44599042	https://dashboard.cowin.gov.in/	NA	05-06-2021	13.01957568	3.208564173
137	06-06-2021	Covaxin, Covishield	228041045	183275704	44765341	https://dashboard.cowin.gov.in/	NA	06-06-2021	13.18530245	3.220528129
138	07-06-2021	Covaxin, Covishield	230490652	185501579	44989073	https://dashboard.cowin.gov.in/	NA	07-06-2021	13.34543734	3.236623957
139	08-06-2021	Covaxin, Covishield	233680929	188363894	45317035	https://dashboard.cowin.gov.in/	NA	08-06-2021	13.55135928	3.260218345
140	09-06-2021	Covaxin, Covishield	236856505	191222380	45634125	https://dashboard.cowin.gov.in/	NA	09-06-2021	13.75700576	3.283030576
141	10-06-2021	Covaxin, Covishield	240281903	194325996	45955907	https://dashboard.cowin.gov.in/	NA	10-06-2021	13.98028748	3.30618036
142	11-06-2021	Covaxin, Covishield	243703242	197415653	46287589	https://dashboard.cowin.gov.in/	NA	11-06-2021	14.20256496	3.330042374
143	12-06-2021	Covaxin, Covishield	246188067	199655293	46532774	https://dashboard.cowin.gov.in/	NA	12-06-2021	14.36369014	3.347681583
144	13-06-2021	Covaxin, Covishield	249430416	202572835	46857581	https://dashboard.cowin.gov.in/	NA	13-06-2021	14.57358525	3.371048993
145	14-06-2021	Covaxin, Covishield	252760364	205571046	47189318	https://dashboard.cowin.gov.in/	NA	14-06-2021	14.78928388	3.394914964
146	15-06-2021	Covaxin, Covishield	255305366	207830971	47474395	https://dashboard.cowin.gov.in/	NA	15-06-2021	14.95186842	3.415424101
147	16-06-2021	Covaxin, Covishield	258325900	210442950	47882950	https://dashboard.cowin.gov.in/	NA	16-06-2021	15.13978058	3.444816547
148	17-06-2021	Covaxin, Covishield	262970250	214553189	48417061	https://dashboard.cowin.gov.in/	NA	17-06-2021	15.43548122	3.483241799
149	18-06-2021	Covaxin, Covishield	266355940	217542993	48812947	https://dashboard.cowin.gov.in/	NA	18-06-2021	15.65057504	3.511722806
150	19-06-2021	Covaxin, Covishield	270908312	221493259	49415053	https://dashboard.cowin.gov.in/	NA	19-06-2021	15.93476683	3.555039784
151	20-06-2021	Covaxin, Covishield	274286599	224541283	49745316	https://dashboard.cowin.gov.in/	NA	20-06-2021	16.15404914	3.578799712
152	21-06-2021	Covaxin, Covishield	283313942	232744813	50569129	https://dashboard.cowin.gov.in/	NA	21-06-2021	16.74423115	3.638066835
153	22-06-2021	Covaxin, Covishield	289855456	238586187	51269269	https://dashboard.cowin.gov.in/	NA	22-06-2021	17.16447388	3.688436619
154	23-06-2021	Covaxin, Covishield	293370338	241720520	51649818	https://dashboard.cowin.gov.in/	NA	23-06-2021	17.38996547	3.715814245
155	24-06-2021	Covaxin, Covishield	300054027	247652194	52401833	https://dashboard.cowin.gov.in/	NA	24-06-2021	17.8167046	3.769916043
156	25-06-2021	Covaxin, Covishield	306661528	253359907	53301621	https://dashboard.cowin.gov.in/	NA	25-06-2021	18.22733144	3.834648993
157	26-06-2021	Covaxin, Covishield	314841384	260253182	54588202	https://dashboard.cowin.gov.in/	NA	26-06-2021	18.7232505	3.927208777
158	27-06-2021	Covaxin, Covishield	318030412	262916313	55114099	https://dashboard.cowin.gov.in/	NA	27-06-2021	18.91484266	3.965043094
159	28-06-2021	Covaxin, Covishield, Sputnik V	321423578	265545768	55877810	https://dashboard.cowin.gov.in/	NA	28-06-2021	19.10401209	4.019986331
160	29-06-2021	Covaxin, Covishield, Sputnik V	327423913	270178001	57245912	https://dashboard.cowin.gov.in/	NA	29-06-2021	19.43726626	4.118410935
161	30-06-2021	Covaxin, Covishield, Sputnik V	329158139	271410023	57748116	https://dashboard.cowin.gov.in/	NA	30-06-2021	19.52590094	4.154540719
162	01-07-2021	Covaxin, Covishield, Sputnik V	334741649	275693081	59048568	https://dashboard.cowin.gov.in/	NA	01-07-2021	19.8340346	4.248098417
163	02-07-2021	Covaxin, Covishield, Sputnik V	335671794	276339011	59332783	https://dashboard.cowin.gov.in/	NA	02-07-2021	19.88050439	4.26854554
164	03-07-2021	Covaxin, Covishield, Sputnik V	344300590	282231365	62069225	https://dashboard.cowin.gov.in/	NA	03-07-2021	20.30441475	4.465411871
165	04-07-2021	Covaxin, Covishield, Sputnik V	347378550	284455266	62923284	https://dashboard.cowin.gov.in/	NA	04-07-2021	20.46440763	4.526854964
166	05-07-2021	Covaxin, Covishield, Sputnik V	351229497	286751758	64477739	https://dashboard.cowin.gov.in/	NA	05-07-2021	20.62962288	4.638686259
167	06-07-2021	Covaxin, Covishield, Sputnik V	354307646	288782557	65525089	https://dashboard.cowin.gov.in/	NA	06-07-2021	20.77572353	4.71403518
168	07-07-2021	Covaxin, Covishield, Sputnik V	358070763	291184757	66886006	https://dashboard.cowin.gov.in/	NA	07-07-2021	20.94854367	4.811942878
169	08-07-2021	Covaxin, Covishield, Sputnik V	368991222	298678913	70312309	https://www.mohfw.gov.in/	NA	08-07-2021	21.48769158	5.058439496
170	10-07-2021	Covaxin, Covishield, Sputnik V	376032586	303171498	72861088	https://www.mohfw.gov.in/	NA	10-07-2021	21.81089914	5.241804892
171	11-07-2021	Covaxin, Covishield, Sputnik V	377352501	304018852	73333649	https://www.mohfw.gov.in/	NA	11-07-2021	21.87185986	5.275802086
172	12-07-2021	Covaxin, Covishield, Sputnik V	381467646	306612781	74854865	https://www.mohfw.gov.in/	NA	12-07-2021	22.05847345	5.385242086
173	13-07-2021	Covaxin, Covishield, Sputnik V	387697935	311387539	76310396	https://www.mohfw.gov.in/	NA	13-07-2021	22.40198122	5.489956547
174	14-07-2021	Covaxin, Covishield, Sputnik V	391340491	313529502	77810989	https://www.mohfw.gov.in/	NA	14-07-2021	22.55607928	5.597912878
175	15-07-2021	Covaxin, Covishield, Sputnik V	395343767	316116189	79227578	https://www.mohfw.gov.in/	NA	15-07-2021	22.74217187	5.699825755
176	16-07-2021	Covaxin, Covishield, Sputnik V	399695879	318665226	81030653	https://www.mohfw.gov.in/	NA	16-07-2021	22.92555583	5.829543381
177	17-07-2021	Covaxin, Covishield, Sputnik V	404931715	321893762	83037953	https://www.mohfw.gov.in/	NA	17-07-2021	23.1578246	5.973953453
178	19-07-2021	Covaxin, Covishield, Sputnik V	411846401	326392783	85453618	https://www.mohfw.gov.in/	NA	19-07-2021	23.48149518	6.147742302
179	20-07-2021	Covaxin, Covishield, Sputnik V	415472455	328716212	86756243	https://www.mohfw.gov.in/	NA	20-07-2021	23.64864835	6.241456331
180	21-07-2021	Covaxin, Covishield, Sputnik V	417851151	330259212	87591939	https://www.mohfw.gov.in/	NA	21-07-2021	23.75965554	6.301578345
181	22-07-2021	Covaxin, Covishield, Sputnik V	423417030	333945151	89471879	https://www.mohfw.gov.in/	NA	22-07-2021	24.02483101	6.436825827
182	23-07-2021	Covaxin, Covishield, Sputnik V	427882261	336819816	91062445	https://www.mohfw.gov.in/	NA	23-07-2021	24.23164144	6.551255036
183	24-07-2021	Covaxin, Covishield, Sputnik V	433150864	340387695	92763169	https://www.mohfw.gov.in/	NA	24-07-2021	24.48832338	6.673609281
184	25-07-2021	Covaxin, Covishield, Sputnik V	435196001	341802707	93393294	https://www.mohfw.gov.in/	NA	25-07-2021	24.59012281	6.718942014
185	26-07-2021	Covaxin, Covishield, Sputnik V	441912395	346516149	95396246	https://www.mohfw.gov.in/	NA	26-07-2021	24.92921935	6.863039281
186	27-07-2021	Covaxin, Covishield, Sputnik V	446156659	349324061	96832598	https://www.mohfw.gov.in/	NA	27-07-2021	25.13122741	6.966373957
187	28-07-2021	Covaxin, Covishield, Sputnik V	450706257	352545271	98160986	https://www.mohfw.gov.in/	NA	28-07-2021	25.36296914	7.061941439
188	29-07-2021	Covaxin, Covishield, Sputnik V	456033754	356140739	99893015	https://www.mohfw.gov.in/	NA	29-07-2021	25.6216359	7.186547842
189	30-07-2021	Covaxin, Covishield, Sputnik V	461518479	359820313	101698166	https://www.mohfw.gov.in/	NA	30-07-2021	25.88635345	7.31641482
190	01-08-2021	Covaxin, Covishield, Sputnik V	472223639	367994586	104229053	https://www.mohfw.gov.in/	NA	01-08-2021	26.47443065	7.498493022
191	03-08-2021	Covaxin, Covishield, Sputnik V	485286570	378090597	107195973	https://www.mohfw.gov.in/	NA	03-08-2021	27.20076237	7.711940504
192	04-08-2021	Covaxin, Covishield, Sputnik V	489342295	381126275	108216020	https://www.mohfw.gov.in/	NA	04-08-2021	27.41915647	7.78532518
193	05-08-2021	Covaxin, Covishield, Sputnik V	495327595	385631050	109696545	https://www.mohfw.gov.in/	NA	05-08-2021	27.74324101	7.89183777
194	06-08-2021	Covaxin, Covishield, Sputnik V	501009609	390041560	110968049	https://www.mohfw.gov.in/	NA	06-08-2021	28.06054388	7.983312878
195	07-08-2021	Covaxin, Covishield, Sputnik V	506810492	394378151	112432341	https://www.mohfw.gov.in/	NA	07-08-2021	28.37252885	8.088657626
196	08-08-2021	Covaxin, Covishield, Sputnik V	508664759	395667593	112997166	https://www.mohfw.gov.in/	NA	08-08-2021	28.46529446	8.129292518
197	09-08-2021	Covaxin, Covishield, Sputnik V	514500268	400158057	114342211	https://www.mohfw.gov.in/	NA	09-08-2021	28.78834942	8.226058345
198	10-08-2021	Covaxin, Covishield, Sputnik V	519080524	403596088	115484436	https://www.mohfw.gov.in/	NA	10-08-2021	29.03568978	8.308232806
199	11-08-2021	Covaxin, Covishield, Sputnik V	523671019	406980329	116690690	https://www.mohfw.gov.in/	NA	11-08-2021	29.27916036	8.395013669
200	13-08-2021	Covaxin, Covishield, Sputnik V	536189903	416846115	119343788	https://www.mohfw.gov.in/	NA	13-08-2021	29.98892914	8.585884029
201	14-08-2021	Covaxin, Covishield, Sputnik V	543846290	422575401	121270889	https://www.mohfw.gov.in/	NA	14-08-2021	30.40110799	8.724524388
202	16-08-2021	Covaxin, Covishield, Sputnik V	550520038	428681772	121838266	https://dashboard.cowin.gov.in/	NA	16-08-2021	30.84041525	8.765342878
203	17-08-2021	Covaxin, Covishield, Sputnik V	556520316	433454974	123065342	https://dashboard.cowin.gov.in/	NA	17-08-2021	31.18381108	8.853621727
204	18-08-2021	Covaxin, Covishield, Sputnik V	562151515	437698591	124452924	https://dashboard.cowin.gov.in/	NA	18-08-2021	31.48910727	8.95344777
205	19-08-2021	Covaxin, Covishield, Sputnik V	566595708	441116044	125479664	https://dashboard.cowin.gov.in/	NA	19-08-2021	31.73496719	9.027313957
206	20-08-2021	Covaxin, Covishield, Sputnik V	573205464	446102199	127103265	https://dashboard.cowin.gov.in/	NA	20-08-2021	32.09368338	9.144119784
207	21-08-2021	Covaxin, Covishield, Sputnik V	576365820	448292884	128072936	https://dashboard.cowin.gov.in/	NA	21-08-2021	32.25128662	9.213880288
208	22-08-2021	Covaxin, Covishield, Sputnik V	580771824	451186857	129584967	https://dashboard.cowin.gov.in/	NA	22-08-2021	32.45948612	9.322659496
209	23-08-2021	Covaxin, Covishield, Sputnik V	582239230	452207578	130031652	https://dashboard.cowin.gov.in/	NA	23-08-2021	32.53291928	9.354795108
210	24-08-2021	Covaxin, Covishield, Sputnik V	588731504	456880623	131850881	https://dashboard.cowin.gov.in/	NA	24-08-2021	32.86910957	9.485674892
211	25-08-2021	Covaxin, Covishield, Sputnik V	597923238	463341344	134581894	https://dashboard.cowin.gov.in/	NA	25-08-2021	33.33390964	9.682150647
212	26-08-2021	Covaxin, Covishield, Sputnik V	604391211	468130627	136260584	https://dashboard.cowin.gov.in/	NA	26-08-2021	33.67846237	9.802919712
213	27-08-2021	Covaxin, Covishield, Sputnik V	615540527	476059071	139481456	https://dashboard.cowin.gov.in/	NA	27-08-2021	34.24885403	10.03463712
214	28-08-2021	Covaxin, Covishield, Sputnik V	625864766	483512657	142352109	https://dashboard.cowin.gov.in/	NA	28-08-2021	34.78508324	10.24115892
215	29-08-2021	Covaxin, Covishield, Sputnik V	632587851	488153607	144434244	https://dashboard.cowin.gov.in/	NA	29-08-2021	35.11896453	10.39095281
216	30-08-2021	Covaxin, Covishield, Sputnik V	639305611	493077195	146228416	https://dashboard.cowin.gov.in/	NA	30-08-2021	35.4731795	10.52002993
217	31-08-2021	Covaxin, Covishield, Sputnik V	644799225	497002083	147797142	https://dashboard.cowin.gov.in/	NA	31-08-2021	35.75554554	10.63288791
218	01-09-2021	Covaxin, Covishield, Sputnik V	661576916	509668131	151908785	https://dashboard.cowin.gov.in/	NA	01-09-2021	36.66677201	10.92868957
219	02-09-2021	Covaxin, Covishield, Sputnik V	669775627	515627968	154147659	https://dashboard.cowin.gov.in/	NA	02-09-2021	37.09553727	11.08975964
220	03-09-2021	Covaxin, Covishield, Sputnik V	675654935	519667854	155987081	https://dashboard.cowin.gov.in/	NA	03-09-2021	37.38617655	11.22209216
221	04-09-2021	Covaxin, Covishield, Sputnik V	677744969	521015869	156729100	https://dashboard.cowin.gov.in/	NA	04-09-2021	37.48315604	11.27547482
222	05-09-2021	Covaxin, Covishield, Sputnik V	684515513	525319361	159196152	https://dashboard.cowin.gov.in/	NA	05-09-2021	37.79275978	11.45296058
223	06-09-2021	Covaxin, Covishield, Sputnik V	688453563	527862293	160591270	https://dashboard.cowin.gov.in/	NA	06-09-2021	37.97570453	11.55332878
224	07-09-2021	Covaxin, Covishield, Sputnik V	699668404	536004002	163664402	https://dashboard.cowin.gov.in/	NA	07-09-2021	38.56143899	11.77441741
225	08-09-2021	Covaxin, Covishield, Sputnik V	710550810	543462433	167088377	https://dashboard.cowin.gov.in/	NA	08-09-2021	39.09801676	12.02074655
226	09-09-2021	Covaxin, Covishield, Sputnik V	720910239	550694661	170215578	https://dashboard.cowin.gov.in/	NA	09-09-2021	39.61832094	12.24572504
227	10-09-2021	Covaxin, Covishield, Sputnik V	724114731	552964723	171150008	https://dashboard.cowin.gov.in/	NA	10-09-2021	39.78163475	12.31295022
228	11-09-2021	Covaxin, Covishield, Sputnik V	733428972	558984568	174444404	https://dashboard.cowin.gov.in/	NA	11-09-2021	40.21471712	12.54995712
229	12-09-2021	Covaxin, Covishield, Sputnik V	740278136	563337272	176940864	https://dashboard.cowin.gov.in/	NA	12-09-2021	40.52786129	12.72955856
230	13-09-2021	Covaxin, Covishield, Sputnik V	750284569	570046655	180237914	https://dashboard.cowin.gov.in/	NA	13-09-2021	41.01055072	12.9667564
231	14-09-2021	Covaxin, Covishield, Sputnik V	752714069	571662310	181051759	https://dashboard.cowin.gov.in/	NA	14-09-2021	41.12678489	13.0253064
232	15-09-2021	Covaxin, Covishield, Sputnik V	761350715	576856263	184494452	https://dashboard.cowin.gov.in/	NA	15-09-2021	41.50045058	13.27298216
233	16-09-2021	Covaxin, Covishield, Sputnik V	771341641	582842108	188499533	https://dashboard.cowin.gov.in/	NA	16-09-2021	41.93108691	13.56111748
234	17-09-2021	Covaxin, Covishield, Sputnik V	777387850	586105233	191282617	https://dashboard.cowin.gov.in/	NA	17-09-2021	42.1658441	13.76133935
235	18-09-2021	Covaxin, Covishield, Sputnik V	796015119	597205296	198809823	https://dashboard.cowin.gov.in/	NA	18-09-2021	42.96440978	14.30286496
236	19-09-2021	Covaxin, Covishield, Sputnik V	804778696	602206789	202571907	https://dashboard.cowin.gov.in/	NA	19-09-2021	43.32422942	14.57351849
237	20-09-2021	Covaxin, Covishield, Sputnik V	812232516	606563237	205669279	https://dashboard.cowin.gov.in/	NA	20-09-2021	43.63764295	14.79635101
238	21-09-2021	Covaxin, Covishield, Sputnik V	821836262	612360533	209475729	https://dashboard.cowin.gov.in/	NA	21-09-2021	44.0547146	15.07019633
239	22-09-2021	Covaxin, Covishield, Sputnik V	827297973	615659928	211638045	https://dashboard.cowin.gov.in/	NA	22-09-2021	44.29208115	15.22575863
240	23-09-2021	Covaxin, Covishield, Sputnik V	837239837	621209052	216030785	https://dashboard.cowin.gov.in/	NA	23-09-2021	44.69129871	15.54178309
241	24-09-2021	Covaxin, Covishield, Sputnik V	847653817	627322598	220331219	https://dashboard.cowin.gov.in/	NA	24-09-2021	45.13112216	15.85116683
242	25-09-2021	Covaxin, Covishield, Sputnik V	852156699	629574531	222582168	https://dashboard.cowin.gov.in/	NA	25-09-2021	45.29313173	16.01310561
243	26-09-2021	Covaxin, Covishield, Sputnik V	855791746	631601656	224190090	https://dashboard.cowin.gov.in/	NA	26-09-2021	45.43896806	16.12878345
244	27-09-2021	Covaxin, Covishield, Sputnik V	868774116	639303166	229470950	https://dashboard.cowin.gov.in/	NA	27-09-2021	45.99303353	16.50870144
245	28-09-2021	Covaxin, Covishield, Sputnik V	873244661	641845931	231398730	https://dashboard.cowin.gov.in/	NA	28-09-2021	46.17596626	16.64739065
246	29-09-2021	Covaxin, Covishield, Sputnik V	879692465	645293313	234399152	https://dashboard.cowin.gov.in/	NA	29-09-2021	46.42397935	16.86324835
247	30-09-2021	Covaxin, Covishield, Sputnik V	886425292	648949043	237476249	https://dashboard.cowin.gov.in/	NA	30-09-2021	46.68698151	17.08462223
248	01-10-2021	Covaxin, Covishield, Sputnik V	893203984	652744197	240459787	https://dashboard.cowin.gov.in/	NA	01-10-2021	46.96001417	17.29926525
249	02-10-2021	Covaxin, Covishield, Sputnik V	901004270	656956299	244047971	https://dashboard.cowin.gov.in/	NA	02-10-2021	47.26304309	17.55740799
250	03-10-2021	Covaxin, Covishield, Sputnik V	906155473	659744381	246411092	https://dashboard.cowin.gov.in/	NA	03-10-2021	47.46362453	17.72741669
251	04-10-2021	Covaxin, Covishield, Sputnik V	911080329	662266667	248813662	https://dashboard.cowin.gov.in/	NA	04-10-2021	47.64508396	17.90026345
252	05-10-2021	Covaxin, Covishield, Sputnik V	918129250	666078231	252051019	https://dashboard.cowin.gov.in/	NA	05-10-2021	47.91929719	18.13316683
253	06-10-2021	Covaxin, Covishield, Sputnik V	923526951	668975929	254551022	https://dashboard.cowin.gov.in/	NA	06-10-2021	48.12776468	18.31302317
254	07-10-2021	Covaxin, Covishield, Sputnik V	927173859	670864526	256309333	https://dashboard.cowin.gov.in/	NA	07-10-2021	48.26363496	18.43952036
255	08-10-2021	Covaxin, Covishield, Sputnik V	935219767	675161305	260058462	https://dashboard.cowin.gov.in/	NA	08-10-2021	48.57275576	18.70924187
256	09-10-2021	Covaxin, Covishield, Sputnik V	943033918	679245181	263788737	https://dashboard.cowin.gov.in/	NA	09-10-2021	48.86655978	18.97760698
257	10-10-2021	Covaxin, Covishield, Sputnik V	951139832	683498355	267641477	https://dashboard.cowin.gov.in/	NA	10-10-2021	49.17254353	19.25478252
258	11-10-2021	Covaxin, Covishield, Sputnik V	954908095	685337489	269570606	https://dashboard.cowin.gov.in/	NA	11-10-2021	49.30485532	19.39356878
259	12-10-2021	Covaxin, Covishield, Sputnik V	961339629	688686928	272652701	https://dashboard.cowin.gov.in/	NA	12-10-2021	49.54582216	19.61530223
260	13-10-2021	Covaxin, Covishield, Sputnik V	965904347	690968314	274936033	https://dashboard.cowin.gov.in/	NA	13-10-2021	49.70995065	19.77957072
261	14-10-2021	Covaxin, Covishield, Sputnik V	968362051	692134805	276227246	https://dashboard.cowin.gov.in/	NA	14-10-2021	49.79387086	19.87246374
262	15-10-2021	Covaxin, Covishield, Sputnik V	971163447	693416137	277747310	https://dashboard.cowin.gov.in/	NA	15-10-2021	49.88605302	19.98182086
263	16-10-2021	Covaxin, Covishield, Sputnik V	972686142	693992112	278694030	https://dashboard.cowin.gov.in/	NA	16-10-2021	49.92749007	20.04993022
264	17-10-2021	Covaxin, Covishield, Sputnik V	976344696	695536360	280808336	https://dashboard.cowin.gov.in/	NA	17-10-2021	50.03858705	20.20203856
265	18-10-2021	Covaxin, Covishield, Sputnik V	978954738	696638920	282315818	https://dashboard.cowin.gov.in/	NA	18-10-2021	50.11790791	20.3104905
266	19-10-2021	Covaxin, Covishield, Sputnik V	987113051	700140298	286972753	https://dashboard.cowin.gov.in/	NA	19-10-2021	50.36980561	20.6455218
267	20-10-2021	Covaxin, Covishield, Sputnik V	997399032	705846235	291552797	https://dashboard.cowin.gov.in/	NA	20-10-2021	50.78030468	20.97502137
268	21-10-2021	Covaxin, Covishield, Sputnik V	1003204289	709552033	293652256	https://dashboard.cowin.gov.in/	NA	21-10-2021	51.04690885	21.12606158
269	22-10-2021	Covaxin, Covishield, Sputnik V	1009945663	712404590	297541073	https://dashboard.cowin.gov.in/	NA	22-10-2021	51.25212878	21.40583259
270	23-10-2021	Covaxin, Covishield, Sputnik V	1013637431	714084133	299553298	https://dashboard.cowin.gov.in/	NA	23-10-2021	51.37295921	21.55059698
271	24-10-2021	Covaxin, Covishield, Sputnik V	1022267850	717676310	304591540	https://dashboard.cowin.gov.in/	NA	24-10-2021	51.63138921	21.91306043
272	25-10-2021	Covaxin, Covishield, Sputnik V	1024149949	718444141	305705808	https://dashboard.cowin.gov.in/	NA	25-10-2021	51.68662885	21.9932236
273	26-10-2021	Covaxin, Covishield, Sputnik V	1030850079	721149084	309700995	https://dashboard.cowin.gov.in/	NA	26-10-2021	51.88122906	22.28064712
274	27-10-2021	Covaxin, Covishield, Sputnik V	1036568410	723424864	313143546	https://dashboard.cowin.gov.in/	NA	27-10-2021	52.04495424	22.52831266
275	28-10-2021	Covaxin, Covishield, Sputnik V	1042458533	725633405	316825128	https://dashboard.cowin.gov.in/	NA	28-10-2021	52.20384209	22.79317468
276	29-10-2021	Covaxin, Covishield, Sputnik V	1051708635	729199887	322508748	https://dashboard.cowin.gov.in/	NA	29-10-2021	52.46042353	23.2020682
277	30-10-2021	Covaxin, Covishield, Sputnik V	1058489433	731811996	326677437	https://dashboard.cowin.gov.in/	NA	30-10-2021	52.64834504	23.50197388
278	31-10-2021	Covaxin, Covishield, Sputnik V	1062631351	733542729	329088622	https://dashboard.cowin.gov.in/	NA	31-10-2021	52.7728582	23.67544043
279	01-11-2021	Covaxin, Covishield, Sputnik V	1067654329	735580368	332073961	https://dashboard.cowin.gov.in/	NA	01-11-2021	52.91945094	23.89021302
280	02-11-2021	Covaxin, Covishield, Sputnik V	1069718646	736446575	333272071	https://dashboard.cowin.gov.in/	NA	02-11-2021	52.98176799	23.97640799
281	03-11-2021	Covaxin, Covishield, Sputnik V	1075059421	738501950	336557471	https://dashboard.cowin.gov.in/	NA	03-11-2021	53.12963669	24.2127677
282	04-11-2021	Covaxin, Covishield, Sputnik V	1077107323	739357801	337749522	https://dashboard.cowin.gov.in/	NA	04-11-2021	53.19120871	24.29852676
283	05-11-2021	Covaxin, Covishield, Sputnik V	1077793623	739594039	338199584	https://dashboard.cowin.gov.in/	NA	05-11-2021	53.20820424	24.33090532
284	06-11-2021	Covaxin, Covishield, Sputnik V	1080177477	740368395	339809082	https://dashboard.cowin.gov.in/	NA	06-11-2021	53.26391331	24.44669655
285	07-11-2021	Covaxin, Covishield, Sputnik V	1083142285	741210655	341931630	https://dashboard.cowin.gov.in/	NA	07-11-2021	53.32450755	24.59939784
286	08-11-2021	Covaxin, Covishield, Sputnik V	1088236037	742750155	345485882	https://dashboard.cowin.gov.in/	NA	08-11-2021	53.43526295	24.85509942
287	09-11-2021	Covaxin, Covishield, Sputnik V	1092148139	743984381	348163758	https://dashboard.cowin.gov.in/	NA	09-11-2021	53.52405619	25.04775237
288	10-11-2021	Covaxin, Covishield, Sputnik V	1097806371	745597244	352209127	https://dashboard.cowin.gov.in/	NA	10-11-2021	53.6400895	25.33878612
289	11-11-2021	Covaxin, Covishield, Sputnik V	1102775592	746872225	355903367	https://dashboard.cowin.gov.in/	NA	11-11-2021	53.73181475	25.60455878
290	12-11-2021	Covaxin, Covishield, Sputnik V	1111423316	749179463	362243853	https://dashboard.cowin.gov.in/	NA	12-11-2021	53.89780309	26.06070885
291	13-11-2021	Covaxin, Covishield, Sputnik V	1119180353	751481608	367698745	https://dashboard.cowin.gov.in/	NA	13-11-2021	54.06342504	26.45314712
292	14-11-2021	Covaxin, Covishield, Sputnik V	1122889436	752662221	370227215	https://dashboard.cowin.gov.in/	NA	14-11-2021	54.14836122	26.63505144
293	15-11-2021	Covaxin, Covishield, Sputnik V	1126981490	753932806	373048684	https://dashboard.cowin.gov.in/	NA	15-11-2021	54.23977022	26.83803482
294	16-11-2021	Covaxin, Covishield, Sputnik V	1133688213	756052687	377635526	https://dashboard.cowin.gov.in/	NA	16-11-2021	54.39227964	27.16802345
295	17-11-2021	Covaxin, Covishield, Sputnik V	1141006707	758251605	382755102	https://dashboard.cowin.gov.in/	NA	17-11-2021	54.55047518	27.53633827
296	18-11-2021	Covaxin, Covishield, Sputnik V	1148786886	760532284	388254602	https://dashboard.cowin.gov.in/	NA	18-11-2021	54.71455281	27.93198576
297	19-11-2021	Covaxin, Covishield, Sputnik V	1153595556	762169283	391426273	https://dashboard.cowin.gov.in/	NA	19-11-2021	54.83232252	28.16016353
298	20-11-2021	Covaxin, Covishield, Sputnik V	1163685005	765364845	398320160	https://dashboard.cowin.gov.in/	NA	20-11-2021	55.06221906	28.65612662
299	21-11-2021	Covaxin, Covishield, Sputnik V	1168057227	766988022	401069205	https://dashboard.cowin.gov.in/	NA	21-11-2021	55.17899439	28.85389964
300	22-11-2021	Covaxin, Covishield, Sputnik V	1175843376	769596553	406246823	https://dashboard.cowin.gov.in/	NA	22-11-2021	55.36665849	29.22639014
301	23-11-2021	Covaxin, Covishield, Sputnik V	1183947210	772215710	411731500	https://dashboard.cowin.gov.in/	NA	23-11-2021	55.55508705	29.62097122
302	24-11-2021	Covaxin, Covishield, Sputnik V	1193769229	775076432	418692797	https://dashboard.cowin.gov.in/	NA	24-11-2021	55.76089439	30.12178396
303	25-11-2021	Covaxin, Covishield, Sputnik V	1198528642	776515911	422012731	https://dashboard.cowin.gov.in/	NA	25-11-2021	55.86445403	30.36062813
304	26-11-2021	Covaxin, Covishield, Sputnik V	1210758081	780551005	430207076	https://dashboard.cowin.gov.in/	NA	26-11-2021	56.15474856	30.95014935
305	27-11-2021	Covaxin, Covishield, Sputnik V	1212493046	781075743	431417303	https://dashboard.cowin.gov.in/	NA	27-11-2021	56.1924995	31.03721604
306	28-11-2021	Covaxin, Covishield, Sputnik V	1223194701	784647922	438546779	https://dashboard.cowin.gov.in/	NA	28-11-2021	56.44949079	31.55012799
307	29-11-2021	Covaxin, Covishield, Sputnik V	1228492006	786355397	442136609	https://dashboard.cowin.gov.in/	NA	29-11-2021	56.57233072	31.80838914
308	30-11-2021	Covaxin, Covishield, Sputnik V	1237055142	789054196	448000946	https://dashboard.cowin.gov.in/	NA	30-11-2021	56.76648892	32.23028388
309	01-12-2021	Covaxin, Covishield, Sputnik V	1245517176	791626543	453890633	https://dashboard.cowin.gov.in/	NA	01-12-2021	56.95154986	32.65400237
310	02-12-2021	Covaxin, Covishield, Sputnik V	1255866411	794528313	461338098	https://dashboard.cowin.gov.in/	NA	02-12-2021	57.16031029	33.18979122
311	03-12-2021	Covaxin, Covishield, Sputnik V	1261728028	796283823	465444205	https://dashboard.cowin.gov.in/	NA	03-12-2021	57.28660597	33.4851946
312	04-12-2021	Covaxin, Covishield, Sputnik V	1273806245	799745524	474060721	https://dashboard.cowin.gov.in/	NA	04-12-2021	57.53564921	34.10508784
313	05-12-2021	Covaxin, Covishield, Sputnik V	1278763558	801417375	477346183	https://dashboard.cowin.gov.in/	NA	05-12-2021	57.65592626	34.34145201
314	06-12-2021	Covaxin, Covishield, Sputnik V	1283718063	802894059	480824004	https://dashboard.cowin.gov.in/	NA	06-12-2021	57.76216252	34.59165496
315	07-12-2021	Covaxin, Covishield, Sputnik V	1291962219	805404596	486557623	https://dashboard.cowin.gov.in/	NA	07-12-2021	57.94277669	35.00414554
316	08-12-2021	Covaxin, Covishield, Sputnik V	1299875078	807755550	492119528	https://dashboard.cowin.gov.in/	NA	08-12-2021	58.11191007	35.40428259
317	09-12-2021	Covaxin, Covishield, Sputnik V	1308244539	810142506	498102033	https://dashboard.cowin.gov.in/	NA	09-12-2021	58.28363353	35.83467863
318	10-12-2021	Covaxin, Covishield, Sputnik V	1312375088	811443992	500931096	https://dashboard.cowin.gov.in/	NA	10-12-2021	58.37726561	36.03820835
319	11-12-2021	Covaxin, Covishield, Sputnik V	1327494248	815387998	512106250	https://dashboard.cowin.gov.in/	NA	11-12-2021	58.66100705	36.84217626
320	12-12-2021	Covaxin, Covishield, Sputnik V	1331399226	816708250	514690976	https://dashboard.cowin.gov.in/	NA	12-12-2021	58.75598921	37.02812777
321	13-12-2021	Covaxin, Covishield, Sputnik V	1335465563	817907560	517558003	https://dashboard.cowin.gov.in/	NA	13-12-2021	58.8422705	37.23438871
322	14-12-2021	Covaxin, Covishield, Sputnik V	1346291425	820963910	525327515	https://dashboard.cowin.gov.in/	NA	14-12-2021	59.0621518	37.7933464
323	15-12-2021	Covaxin, Covishield, Sputnik V	1352485358	822545653	529939705	https://dashboard.cowin.gov.in/	NA	15-12-2021	59.17594626	38.12515863
324	16-12-2021	Covaxin, Covishield, Sputnik V	1356491248	823451038	533040210	https://dashboard.cowin.gov.in/	NA	16-12-2021	59.24108187	38.34821655
325	17-12-2021	Covaxin, Covishield, Sputnik V	1365366923	825531190	539835733	https://dashboard.cowin.gov.in/	NA	17-12-2021	59.39073309	38.83710309
326	18-12-2021	Covaxin, Covishield, Sputnik V	1373057489	827368472	545689017	https://dashboard.cowin.gov.in/	NA	18-12-2021	59.52291165	39.25820266
327	19-12-2021	Covaxin, Covishield, Sputnik V	1376428862	828319595	548109267	https://dashboard.cowin.gov.in/	NA	19-12-2021	59.59133777	39.43232137
328	20-12-2021	Covaxin, Covishield, Sputnik V	1380223188	829219869	551003319	https://dashboard.cowin.gov.in/	NA	20-12-2021	59.65610568	39.64052655
329	21-12-2021	Covaxin, Covishield, Sputnik V	1388521671	831142523	557379148	https://dashboard.cowin.gov.in/	NA	21-12-2021	59.79442612	40.09921928
330	22-12-2021	Covaxin, Covishield, Sputnik V	1391050278	831763875	559286403	https://dashboard.cowin.gov.in/	NA	22-12-2021	59.8391277	40.23643187
331	23-12-2021	Covaxin, Covishield, Sputnik V	1398221289	833265701	564955588	https://dashboard.cowin.gov.in/	NA	23-12-2021	59.94717273	40.64428691
332	24-12-2021	Covaxin, Covishield, Sputnik V	1404556570	834737784	569818786	https://dashboard.cowin.gov.in/	NA	24-12-2021	60.05307799	40.99415727
333	25-12-2021	Covaxin, Covishield, Sputnik V	1413981791	837078735	576903056	https://dashboard.cowin.gov.in/	NA	25-12-2021	60.22149173	41.50381698
334	26-12-2021	Covaxin, Covishield, Sputnik V	1414731603	837294288	577437315	https://dashboard.cowin.gov.in/	NA	26-12-2021	60.23699914	41.54225288
335	27-12-2021	Covaxin, Covishield, Sputnik V	1418447119	838318164	580128955	https://dashboard.cowin.gov.in/	NA	27-12-2021	60.31065928	41.73589604
336	28-12-2021	Covaxin, Covishield, Sputnik V	1426069774	840095473	585974301	https://dashboard.cowin.gov.in/	NA	28-12-2021	60.43852324	42.15642453
337	29-12-2021	Covaxin, Covishield, Sputnik V	1435195841	842315450	592880391	https://dashboard.cowin.gov.in/	NA	29-12-2021	60.59823381	42.65326554
338	30-12-2021	Covaxin, Covishield, Sputnik V	1438717497	843220793	595496704	https://dashboard.cowin.gov.in/	NA	30-12-2021	60.6633664	42.8414895
339	31-12-2021	Covaxin, Covishield, Sputnik V	1448865422	845640601	603224821	https://dashboard.cowin.gov.in/	NA	31-12-2021	60.83745331	43.39746914
