# Supplementary material for: Genome surveillance of SARS-CoV-2 variants and their role in pathogenesis focusing on second wave of COVID-19 in India
Source: Sci Rep. 2023 Mar 22;13:4692. doi: 10.1038/s41598-023-30815-5 (PMC10031706; doi:10.1038/s41598-023-30815-5)
Supplement: Supplementary file 5 — Supplementary Information 5. [file 41598_2023_30815_MOESM5_ESM.csv]

Lineage	Number	Percentage
B.1.617.2	18764	42.15303051
B.1.617.1	4478	10.05975648
AY.4	3428	7.700948016
B.1.1.7	3213	7.217953902
B.1	2640	5.930718426
AY.12	1016	2.282428
AY.23	949	2.131913555
B.1.36.29	660	1.482679606
B.1.1	508	1.141214
B.1.36	488	1.096284315
AY.102	440	0.988453071
AY.43	404	0.907579638
AY.16	401	0.900840185
AY.26	361	0.810980815
AY.127	343	0.770544098
B.1.1.306	293	0.658219886
B.1.1.216	278	0.624522622
AY.20	267	0.599811295
B.1.617.3	236	0.530170284
B.1.333	211	0.474008177
B.1.525	209	0.469515209
AY.125	208	0.467268724
AY.122	205	0.460529272
AY.61	197	0.442557398
AY.103	177	0.397627713
B.1.351	176	0.395381228
B.1.618	164	0.368423417
AY.120	159	0.357190996
AY.5	153	0.343712091
B	141	0.31675428
AY.44	132	0.296535921
AY.25	130	0.292042953
AY.7.1	124	0.278564047
B.1.243	122	0.274071079
B.1.1.526	118	0.265085142
AY.50	106	0.238127331
AY.106	104	0.233634362
B.1.36.8	100	0.224648425
AY.108	81	0.181965224
B.1.456	80	0.17971874
AY.123	79	0.177472256
AY.10	69	0.155007413
B.1.560	68	0.152760929
AY.19	64	0.143774992
AY.15	58	0.130296087
B.1.1.354	57	0.128049602
AY.24	55	0.123556634
B.1.459	53	0.119063665
B.1.153	51	0.114570697
AY.1	51	0.114570697
B.1.538	43	0.096598823
B.1.533	40	0.08985937
AY.55	38	0.085366402
B.1.36.22	35	0.078626949
B.1.575	35	0.078626949
B.1.628	34	0.076380465
AY.126	33	0.07413398
B.1.110	32	0.071887496
AY.76	30	0.067394528
A	29	0.065148043
B.1.1.326	29	0.065148043
B.1.36.17	29	0.065148043
B.1.351.3	28	0.062901559
AY.37	26	0.058408591
AY.21	25	0.056162106
AY.27	25	0.056162106
AY.33	24	0.053915622
AY.45	24	0.053915622
AY.14	23	0.051669138
AY.39	23	0.051669138
B.1.551	22	0.049422654
AY.32	22	0.049422654
AY.56	21	0.047176169
AY.107	20	0.044929685
AY.48	20	0.044929685
AY.22	18	0.040436717
B.1.36.10	17	0.038190232
AY.78	17	0.038190232
AY.86	17	0.038190232
B.1.36.18	16	0.035943748
B.1.633	16	0.035943748
AY.117	16	0.035943748
B.1.537	15	0.033697264
B.1.609	15	0.033697264
AY.46	15	0.033697264
AY.111	14	0.03145078
AY.121	14	0.03145078
AY.75	14	0.03145078
A.23.1	13	0.029204295
B.1.540	13	0.029204295
B.1.1.318	13	0.029204295
AY.13	13	0.029204295
B.1.623	13	0.029204295
AY.84	13	0.029204295
AY.7.2	12	0.026957811
B.1.2	11	0.024711327
B.1.627	11	0.024711327
AY.6	11	0.024711327
AY.92	11	0.024711327
B.1.36.35	10	0.022464843
Q.1	10	0.022464843
AY.118	10	0.022464843
AY.42	10	0.022464843
AY.70	10	0.022464843
AY.98.1	10	0.022464843
B.1.177	9	0.020218358
AY.17	9	0.020218358
AY.59	9	0.020218358
AY.98	9	0.020218358
B.1.1.174	8	0.017971874
A.29	8	0.017971874
AY.9	8	0.017971874
AY.100	8	0.017971874
AY.47	8	0.017971874
AY.83	8	0.017971874
AY.89	8	0.017971874
B.1.468	7	0.01572539
B.6	7	0.01572539
B.60	7	0.01572539
AY.11	7	0.01572539
AY.63	7	0.01572539
AY.87	7	0.01572539
B.1.222	6	0.013478906
C.36	6	0.013478906
B.1.1.189	6	0.013478906
AY.3	6	0.013478906
AY.62	6	0.013478906
AY.64	6	0.013478906
AY.77	6	0.013478906
B.1.1.44	5	0.011232421
B.1.184	5	0.011232421
B.1.36.33	5	0.011232421
B.1.1.528	5	0.011232421
AY.7	5	0.011232421
AY.39.1	5	0.011232421
AY.5.4	5	0.011232421
AY.53	5	0.011232421
AY.88	5	0.011232421
B.1.1.101	4	0.008985937
B.1.36.19	4	0.008985937
C.1	4	0.008985937
B.1.36.31	4	0.008985937
B.1.465	4	0.008985937
B.1.596	4	0.008985937
AY.29	4	0.008985937
AY.119	4	0.008985937
AY.35	4	0.008985937
AY.4.2.3	4	0.008985937
AY.4.4	4	0.008985937
AY.46.2	4	0.008985937
AY.46.4	4	0.008985937
AY.73	4	0.008985937
AY.79	4	0.008985937
AY.85	4	0.008985937
B.1.1.25	3	0.006739453
B.1.1.419	3	0.006739453
B.1.160	3	0.006739453
B.1.210	3	0.006739453
B.1.214.2	3	0.006739453
B.1.36.9	3	0.006739453
B.1.398	3	0.006739453
B.1.582	3	0.006739453
A.27	3	0.006739453
C.36.3	3	0.006739453
P.1	3	0.006739453
Q.6	3	0.006739453
Q.8	3	0.006739453
AY.28	3	0.006739453
AY.112	3	0.006739453
AY.114	3	0.006739453
AY.18	3	0.006739453
AY.4.6	3	0.006739453
AY.5.3	3	0.006739453
AY.51	3	0.006739453
AY.54	3	0.006739453
AY.58	3	0.006739453
AY.93	3	0.006739453
AY.9.2	3	0.006739453
AY.90	3	0.006739453
AY.99	3	0.006739453
B.1.1.10	2	0.004492969
B.1.1.194	2	0.004492969
B.1.1.200	2	0.004492969
B.1.1.307	2	0.004492969
B.1.1.353	2	0.004492969
B.1.1.355	2	0.004492969
B.1.1.46	2	0.004492969
B.1.177.7	2	0.004492969
B.1.258.20	2	0.004492969
B.1.470	2	0.004492969
B.1.476	2	0.004492969
B.1.524	2	0.004492969
B.1.602	2	0.004492969
B.1.94	2	0.004492969
B.6.6	2	0.004492969
L.3	2	0.004492969
R.1	2	0.004492969
B.1.1.274	2	0.004492969
B.1.214	2	0.004492969
B.1.36.16	2	0.004492969
B.1.36.24	2	0.004492969
B.1.466.1	2	0.004492969
B.1.480	2	0.004492969
B.1.564	2	0.004492969
B.1.566	2	0.004492969
AE.2	2	0.004492969
B.1.1.37	2	0.004492969
B.1.195	2	0.004492969
B.1.351.2	2	0.004492969
B.1.466.2	2	0.004492969
B.1.305	2	0.004492969
B.1.362	2	0.004492969
C.38	2	0.004492969
B.1.1.1	2	0.004492969
AY.104	2	0.004492969
AY.105	2	0.004492969
AY.113	2	0.004492969
AY.124	2	0.004492969
AY.16.1	2	0.004492969
AY.80	2	0.004492969
AY.101	2	0.004492969
AY.46.1	2	0.004492969
AY.99.2	2	0.004492969
B.1.1.141	1	0.002246484
B.1.1.196	1	0.002246484
B.1.1.214	1	0.002246484
B.1.1.254	1	0.002246484
B.1.1.311	1	0.002246484
B.1.1.317	1	0.002246484
B.1.1.364	1	0.002246484
B.1.1.416	1	0.002246484
B.1.1.452	1	0.002246484
B.1.1.97	1	0.002246484
B.1.170	1	0.002246484
B.1.177.4	1	0.002246484
B.1.189	1	0.002246484
B.1.349	1	0.002246484
B.1.36.21	1	0.002246484
B.1.438	1	0.002246484
B.1.453	1	0.002246484
B.10	1	0.002246484
A.21	1	0.002246484
AE.7	1	0.002246484
B.1.1.135	1	0.002246484
B.1.1.17	1	0.002246484
B.1.1.201	1	0.002246484
B.1.1.28	1	0.002246484
B.1.1.351	1	0.002246484
B.1.1.57	1	0.002246484
B.1.111	1	0.002246484
B.1.12	1	0.002246484
B.1.145	1	0.002246484
B.1.164	1	0.002246484
B.1.289	1	0.002246484
B.1.371	1	0.002246484
B.1.383	1	0.002246484
B.1.442	1	0.002246484
B.1.460	1	0.002246484
B.1.466	1	0.002246484
B.1.520	1	0.002246484
B.1.523	1	0.002246484
B.1.569	1	0.002246484
B.1.576	1	0.002246484
B.1.617	1	0.002246484
P.2	1	0.002246484
Q.4	1	0.002246484
B.1.1.365	1	0.002246484
B.1.1.525	1	0.002246484
B.1.143	1	0.002246484
B.1.159	1	0.002246484
B.1.229	1	0.002246484
B.1.382	1	0.002246484
B.1.397	1	0.002246484
B.1.400.1	1	0.002246484
B.1.413	1	0.002246484
B.1.429	1	0.002246484
B.1.509	1	0.002246484
B.1.526	1	0.002246484
B.1.575.2	1	0.002246484
B.1.636	1	0.002246484
N.10	1	0.002246484
AE.4	1	0.002246484
B.1.1.121	1	0.002246484
B.1.214.3	1	0.002246484
B.1.441	1	0.002246484
C.37	1	0.002246484
A.5	1	0.002246484
AE.3	1	0.002246484
B.1.1.372	1	0.002246484
B.1.1.8	1	0.002246484
B.1.302	1	0.002246484
B.1.577	1	0.002246484
B.1.281	1	0.002246484
B.1.36.7	1	0.002246484
AY.30	1	0.002246484
B.1.395	1	0.002246484
B.49	1	0.002246484
AY.115	1	0.002246484
AY.31	1	0.002246484
AY.36	1	0.002246484
AY.46.6	1	0.002246484
AY.49	1	0.002246484
AY.60	1	0.002246484
AY.65	1	0.002246484
AY.91	1	0.002246484
AY.95	1	0.002246484
AY.96	1	0.002246484
AY.119.1	1	0.002246484
AY.120.1	1	0.002246484
AY.120.2.1	1	0.002246484
AY.71	1	0.002246484
